# Supplementary material for: [μ-10,21-Dimethyl-3,6,14,17-tetra­aza­tricyclo­[17.3.1.18,12]tetra­cosa-1(23),8(24),9,11,19,21-hexa­ene-23,24-diolato-κ8 N 3,N 6,O 23,O 24:N 14,N 17,O 23,O 24]bis­[(nitrato-κ2 O,O′)nickel(II)]
Source: Acta Crystallogr Sect E Struct Rep Online. 2009 Apr 18;65(Pt 5):m522. doi: 10.1107/S1600536809010174 (PMC2977579; doi:10.1107/S1600536809010174)
Supplement: Supplementary file 2 [file e-65-0m522-Isup2.hkl]

#
# h,k,l, Fc-squared, Fo-squared, sigma(Fo-squared) and status flag
#
data_I
_shelx_title ' ll in R-3'
_shelx_refln_list_code          4
_shelx_F_calc_maximum      622.73
_exptl_crystal_F_000      2916.00
_reflns_d_resolution_high  0.8427
 
loop_
 _symmetry_equiv_pos_as_xyz
 'x, y, z'
 '-y, x-y, z'
 '-x+y, -x, z'
 'x+2/3, y+1/3, z+1/3'
 '-y+2/3, x-y+1/3, z+1/3'
 '-x+y+2/3, -x+1/3, z+1/3'
 'x+1/3, y+2/3, z+2/3'
 '-y+1/3, x-y+2/3, z+2/3'
 '-x+y+1/3, -x+2/3, z+2/3'
 '-x, -y, -z'
 'y, -x+y, -z'
 'x-y, x, -z'
 '-x+2/3, -y+1/3, -z+1/3'
 'y+2/3, -x+y+1/3, -z+1/3'
 'x-y+2/3, x+1/3, -z+1/3'
 '-x+1/3, -y+2/3, -z+2/3'
 'y+1/3, -x+y+2/3, -z+2/3'
 'x-y+1/3, x+2/3, -z+2/3'
 
_cell_length_a    25.0200
_cell_length_b    25.0200
_cell_length_c    10.6160
_cell_angle_alpha  90.000
_cell_angle_beta   90.000
_cell_angle_gamma 120.000
 
_shelx_F_squared_multiplier     1.000
 
loop_
 _refln_index_h
 _refln_index_k
 _refln_index_l
 _refln_F_squared_calc
 _refln_F_squared_meas
 _refln_F_squared_sigma
 _refln_observed_status
  -1   2   0   102708.19   119290.33   5628.02 o
  -2   4   0   101327.41   120220.12   2063.84 o
  -4   5   0    77996.52    95033.73   1766.21 o
  -1   5   0    66431.14    82741.44   4241.21 o
  -3   6   0     2271.20     2391.64     74.19 o
   0   6   0      891.86     1027.43     78.78 o
  -5   7   0    32699.42    41161.36   1845.39 o
  -2   7   0    88622.25   107608.70   4343.24 o
  -7   8   0      861.66     1006.09    103.64 o
  -4   8   0     5375.14     7016.19    230.07 o
  -1   8   0    14805.46    18616.87   1143.21 o
  -6   9   0     7280.22     7989.10    415.61 o
  -3   9   0    37698.72    43942.78   2019.97 o
   0   9   0    58841.50    71163.37   5765.83 o
  -8  10   0     5350.11     5629.24    225.15 o
  -5  10   0     2523.15     2893.27    136.71 o
  -2  10   0    40117.92    47894.42   3359.00 o
 -10  11   0     9209.04    11025.28    669.43 o
  -7  11   0    32121.96    41171.88   2721.96 o
  -4  11   0   148707.50   161630.88   6713.33 o
  -1  11   0     1579.82     1468.20    125.79 o
  -9  12   0     8609.10    10128.36    567.14 o
  -6  12   0    46269.28    53974.58   2573.27 o
   0  12   0    26574.66    31229.23   2543.05 o
 -11  13   0     5157.61     6727.01    481.65 o
  -8  13   0   125381.95   145160.34  10720.70 o
  -5  13   0     3996.84     3621.32    128.10 o
  -2  13   0    27002.43    29981.09   2792.07 o
 -13  14   0     3395.58     3560.24    240.16 o
 -10  14   0    26349.12    30762.08   2367.72 o
  -7  14   0     4175.19     5225.67    260.32 o
  -4  14   0    26114.04    26334.50   1622.63 o
  -1  14   0     8156.10     9083.20    734.60 o
 -12  15   0     7592.18     9817.75    821.82 o
  -9  15   0    53916.61    58267.83   3561.01 o
  -6  15   0    36469.81    38021.73   1847.36 o
  -3  15   0      394.59      374.12     72.22 o
   0  15   0     4918.71     5701.84    298.18 o
 -14  16   0    10237.96    12643.86   1145.32 o
 -11  16   0    22860.86    25501.27   2370.70 o
  -8  16   0    11268.95    11618.04    754.92 o
  -5  16   0    10512.65     9894.54    761.80 o
  -2  16   0     5596.35     5878.09    742.32 o
 -16  17   0     1683.55     2389.80    240.17 o
 -13  17   0       30.61       54.07    104.47 o
 -10  17   0     3927.95     4151.17    310.66 o
  -7  17   0     9206.86     8614.09    517.94 o
  -4  17   0     4977.30     5380.10    538.90 o
  -1  17   0    18192.36    21730.52   2183.50 o
 -15  18   0    18160.54    19485.26   1790.87 o
 -12  18   0      116.95       61.29    106.85 o
  -9  18   0     1994.79     2044.04    137.95 o
  -6  18   0     8905.31    10004.06   1174.72 o
  -3  18   0     2506.99     2880.02    166.17 o
   0  18   0      588.23      590.47    153.80 o
 -17  19   0      139.96       15.24    119.83 o
 -14  19   0        4.01       -8.04    120.05 o
 -11  19   0    18532.35    19262.18   1501.45 o
  -8  19   0      191.86      295.86    104.22 o
  -5  19   0       10.03     -125.28    125.28 o
  -2  19   0       44.11       28.71    118.23 o
 -19  20   0    16789.70    19804.75   1432.14 o
 -16  20   0     2408.91     2392.64    202.29 o
 -13  20   0     7894.99     9113.37    996.95 o
 -10  20   0    21920.89    21638.39   2236.64 o
  -7  20   0     6293.78     6667.02    394.64 o
  -4  20   0      152.51      -36.77    141.76 o
  -1  20   0     2282.64     2759.29    320.40 o
 -18  21   0     7833.83     9381.84    670.35 o
 -15  21   0     2605.52     2449.32    252.47 o
 -12  21   0     1538.23     1449.83    168.71 o
  -9  21   0     1581.91     1506.23    212.67 o
  -6  21   0     2132.60     2298.02    241.91 o
   0  21   0       22.28       88.74    196.42 o
 -20  22   0     4723.81     5411.87    260.08 o
 -17  22   0     5374.52     6023.95    599.92 o
 -14  22   0       43.17      108.43    138.52 o
 -11  22   0      803.43      791.93    196.37 o
  -8  22   0    17123.88    18834.05   2821.46 o
  -5  22   0    11929.09    11942.79   1811.74 o
  -2  22   0     3209.35     3431.61    382.42 o
 -22  23   0      119.53      220.91    214.58 o
 -19  23   0     2436.17     2994.94    267.68 o
 -16  23   0     6029.20     6158.68    605.89 o
 -13  23   0     7817.19     7727.08   1008.45 o
 -10  23   0     2130.55     2407.27    349.37 o
  -7  23   0        6.12      -29.46    185.43 o
  -4  23   0    18266.67    21868.24   2642.93 o
  -1  23   0     1645.60     1890.30    273.22 o
 -21  24   0     3579.60     3893.98    356.96 o
 -18  24   0     2617.89     2335.60    238.80 o
 -15  24   0      390.61      157.39    148.20 o
 -12  24   0    19892.36    20190.14   2888.92 o
  -9  24   0     1866.58     1920.71    463.20 o
  -6  24   0    23063.23    22014.69   3011.46 o
  -3  24   0     3437.92     3999.43    507.23 o
   0  24   0     3360.02     3471.83    327.70 o
 -23  25   0      442.81       -4.98    224.08 o
 -20  25   0      644.85      672.93    167.98 o
 -17  25   0      836.32      609.33    175.54 o
 -14  25   0      918.65     1034.91    217.30 o
 -11  25   0     2065.92     2054.60    258.30 o
  -8  25   0     2511.32     2163.56    276.69 o
  -5  25   0       69.59     -205.37    205.37 o
  -2  25   0     4473.40     5707.12    906.92 o
 -25  26   0       98.25      355.32    241.48 o
 -22  26   0     5191.75     5422.32    539.73 o
 -19  26   0     1131.25     1073.24    193.65 o
 -16  26   0     9757.03    10556.19   1460.16 o
 -13  26   0      388.23      324.31    212.38 o
  -7  26   0      201.96       26.89    216.26 o
  -4  26   0      254.54      -16.27    229.35 o
  -1  26   0     4059.87     4781.04    382.13 o
 -24  27   0      552.73      598.37    369.16 o
 -21  27   0     1037.77     1126.61    193.84 o
 -18  27   0     5855.94     6049.42   1364.53 o
 -15  27   0       44.74      173.37    207.08 o
 -12  27   0      127.98      392.01    221.68 o
  -9  27   0     1316.76     1225.29    367.45 o
  -6  27   0     1658.35     1798.06    293.85 o
  -3  27   0      244.77      288.27    254.05 o
 -20  28   0     1746.60     1457.12    299.30 o
 -17  28   0      992.75      672.57    241.89 o
 -14  28   0    10359.52    10701.80    842.23 o
 -11  28   0      203.72      107.96    226.74 o
  -8  28   0     2507.41     2604.46    391.88 o
 -19  29   0     2486.37     2273.33    358.23 o
 -16  29   0     1000.38      986.15    393.64 o
 -13  29   0     1361.02     1331.94    273.83 o
 -10  29   0       99.09      180.45    246.32 o
  -1   1   1    67787.78    71675.81   1735.96 o
  -3   2   1    18883.73    18939.27    627.67 o
   0   2   1   370744.19   404505.38  11262.48 o
  -5   3   1   108311.65   119476.07   5257.84 o
  -2   3   1    55212.35    55837.31   1348.27 o
   1   3   1    85117.44    94599.13   3627.43 o
  -4   4   1    10518.56    10467.48    825.96 o
   2   4   1     1607.10     2074.11    127.00 o
  -9   5   1      484.11      410.46     45.85 o
  -3   5   1   387788.84   417363.13  15444.87 o
   0   5   1    31329.62    36561.61   1375.69 o
   3   5   1    80676.30    92626.64   2130.70 o
 -11   6   1    34407.95    39783.66   1337.47 o
  -8   6   1    10448.33    10581.28    889.78 o
  -5   6   1   161433.47   168166.58  10152.98 o
  -2   6   1     3428.91     3914.78     98.09 o
   1   6   1     3553.98     3782.55    228.72 o
   4   6   1    14670.15    16514.47    778.38 o
 -13   7   1    77731.67    81216.54   3357.94 o
 -10   7   1     5350.41     6185.01    326.74 o
  -7   7   1    10322.00    10729.80    864.06 o
  -4   7   1    22935.82    24450.16   1017.17 o
  -1   7   1   134845.55   149360.53   8606.64 o
   2   7   1     1239.24     1021.81     75.70 o
   5   7   1    11883.66    13246.31    388.13 o
 -15   8   1    36364.97    33927.13   1869.96 o
 -12   8   1    22786.11    25611.44   1573.68 o
  -9   8   1    33908.91    38857.80   2571.92 o
  -6   8   1     6159.14     7035.80    454.11 o
  -3   8   1     4859.06     4737.53    133.07 o
   0   8   1     1271.74     1703.84    106.81 o
   3   8   1    38979.92    41240.86   1728.66 o
   6   8   1     3121.17     3222.15    282.12 o
 -17   9   1     6379.62     6553.63    308.76 o
 -14   9   1     3798.33     4946.26    279.72 o
  -8   9   1    12283.53    12915.57    953.14 o
  -5   9   1    18782.40    19861.66    939.57 o
  -2   9   1   108641.70   114245.63   6847.80 o
   1   9   1    44428.95    51119.70   3040.94 o
   4   9   1    18371.33    19527.13   1093.45 o
   7   9   1     2974.19     3944.45    239.97 o
 -19  10   1    18804.11    18459.44   1104.12 o
 -16  10   1     2847.88     2731.78    148.00 o
 -13  10   1     6478.06     7707.32    467.70 o
  -7  10   1     9027.07    10724.52    601.85 o
  -4  10   1     6564.04     6959.13    364.51 o
  -1  10   1       16.23        0.25     60.78 o
   2  10   1     1308.94     1451.54    116.56 o
   5  10   1    24691.59    28051.22   1066.32 o
   8  10   1     6382.40     6625.36    451.92 o
 -21  11   1     1802.17     1808.47    185.11 o
 -18  11   1    11097.38    10931.50    920.98 o
 -15  11   1    42084.88    44584.88   3086.47 o
  -9  11   1     1382.45     1507.14    122.01 o
  -6  11   1   102697.21   109529.29   6200.22 o
  -3  11   1    11499.53    11024.48    613.15 o
   0  11   1     1371.46     1221.02    117.29 o
   3  11   1      514.97     1013.45    117.93 o
   6  11   1    44371.98    47256.32   3641.02 o
   9  11   1       34.15      -14.45    118.06 o
 -23  12   1     1613.75     1897.50    239.29 o
 -20  12   1     5573.28     5993.65    666.72 o
 -17  12   1     2541.77     2531.27    178.39 o
 -14  12   1    21866.40    25478.78   2426.91 o
 -11  12   1     8452.68    10156.65    749.83 o
  -8  12   1    27530.00    27784.08   1400.33 o
  -5  12   1     4110.70     5154.06    214.51 o
  -2  12   1    10432.97    11649.07    895.96 o
   1  12   1     2488.76     3902.18    231.22 o
   4  12   1     2043.02     2414.53    177.89 o
   7  12   1      482.52      280.31    127.45 o
  10  12   1     7484.96     6999.52    740.97 o
 -25  13   1      741.28      664.61    222.34 o
 -22  13   1      535.15      532.39    198.49 o
 -19  13   1       34.60     -159.37    159.37 o
 -16  13   1      494.84      684.68     91.12 o
 -10  13   1      835.68      816.57    110.47 o
  -7  13   1     4814.01     5784.55    295.04 o
   2  13   1     1172.48     1581.74    129.07 o
   5  13   1     4181.53     4471.18    295.17 o
   8  13   1    12914.64    13409.48   1182.14 o
  11  13   1      289.67      397.46    192.76 o
 -27  14   1     1120.75     1016.63    251.61 o
 -24  14   1    13988.75    16168.83   2280.57 o
 -21  14   1     2355.30     2640.60    253.91 o
 -18  14   1     2513.62     2828.36    292.04 o
 -15  14   1    17889.93    19010.26   1981.53 o
  -9  14   1     3860.33     4215.15    314.15 o
  -6  14   1    49926.61    50965.99   2293.32 o
   0  14   1     5347.34     6429.98    354.96 o
   3  14   1      131.25       35.87    118.88 o
   6  14   1      585.60      518.02    172.79 o
   9  14   1      899.49      711.10    161.04 o
  12  14   1    12248.05    12628.21   1041.93 o
 -29  15   1       57.83      378.50    245.20 o
 -26  15   1      751.32      427.49    220.42 o
 -23  15   1     4801.90     5431.48    342.17 o
 -20  15   1       94.24      234.84    180.76 o
 -17  15   1       24.71     -118.29    118.29 o
 -14  15   1       80.44      -84.51    162.71 o
 -11  15   1       19.89       75.17     90.93 o
  -8  15   1    47322.88    45713.53   2790.87 o
  -5  15   1     7647.60     8478.68    392.73 o
  -2  15   1     2160.80     2698.77    283.38 o
   1  15   1     3228.88     3840.91    180.75 o
   4  15   1     5884.35     6523.15    637.10 o
   7  15   1     8969.15     9533.72   1048.55 o
  10  15   1       90.75     -183.24    183.24 o
  13  15   1    10560.26    10422.01   1296.24 o
 -28  16   1     4736.68     4782.56    569.27 o
 -25  16   1       73.49      139.02    209.90 o
 -22  16   1    12122.83    12939.81   1528.76 o
 -19  16   1      114.92      305.78    167.72 o
 -16  16   1    43505.40    50984.67   4125.89 o
 -13  16   1    35357.24    37111.23   2888.96 o
 -10  16   1    11951.83    13434.52   1268.97 o
  -7  16   1    36834.45    36741.63   2512.94 o
  -4  16   1       51.84      231.65    116.57 o
  -1  16   1     6097.37     7747.10    429.36 o
   2  16   1        6.39      -91.32    109.21 o
   5  16   1     1989.71     1848.07    185.93 o
   8  16   1     1036.89     1188.39    256.28 o
  11  16   1      158.06       -5.85    207.51 o
 -27  17   1     3534.74     3930.51    393.19 o
 -24  17   1      653.20      372.17    216.29 o
 -21  17   1     6397.24     7432.89    773.29 o
 -18  17   1      970.84     1180.70    164.59 o
 -15  17   1       33.34      -58.94    106.21 o
 -12  17   1      942.76     1107.19    126.86 o
  -9  17   1      886.56      986.93    112.39 o
  -6  17   1     7476.06     7876.74    523.29 o
  -3  17   1     2643.79     3130.62    164.53 o
   0  17   1       18.08      158.17    113.00 o
   3  17   1     9178.61    10235.47    640.23 o
   6  17   1        9.87     -108.39    135.22 o
   9  17   1      144.86      162.72    165.65 o
  12  17   1      316.52      256.43    237.31 o
 -29  18   1      758.88      607.00    264.97 o
 -26  18   1    12552.12    13074.58    538.28 o
 -23  18   1      556.74      719.78    226.50 o
 -20  18   1       16.44      -90.57    183.35 o
 -17  18   1    31385.01    35524.58   2494.94 o
 -14  18   1    27654.84    30498.49   2713.01 o
 -11  18   1     5579.03     5686.49    408.24 o
  -8  18   1    11186.00    11057.14    799.64 o
  -2  18   1      141.89       90.85    115.17 o
   1  18   1     2177.98     2637.89    180.17 o
   4  18   1     2049.89     1972.15    179.82 o
   7  18   1        7.81     -145.60    145.60 o
  10  18   1       38.37      225.18    215.36 o
 -28  19   1        7.97     -225.26    225.26 o
 -25  19   1     8949.35    10051.49    761.15 o
 -22  19   1      389.30      372.66    299.16 o
 -19  19   1     3766.20     4476.20    411.15 o
 -16  19   1     1129.89     1154.34    150.50 o
 -13  19   1       17.54       -9.90    108.26 o
 -10  19   1      979.11      818.48    119.24 o
  -7  19   1     4333.15     4080.35    391.22 o
  -4  19   1     2177.17     2564.03    163.00 o
  -1  19   1    18753.14    21102.85   1801.00 o
   2  19   1     1874.72     1877.82    174.49 o
   5  19   1     3536.68     3859.46    304.15 o
   8  19   1      163.98      200.83    157.05 o
 -27  20   1       35.41     -143.51    238.12 o
 -24  20   1     2817.63     3035.32    309.37 o
 -21  20   1    11098.71    13898.49   1639.72 o
 -18  20   1     3445.33     3971.55    403.64 o
 -15  20   1    59748.33    60301.34   4479.99 o
 -12  20   1       12.07      -18.25    110.79 o
  -9  20   1    19189.22    18159.86   1741.96 o
  -3  20   1     9729.03    11569.85   1332.53 o
   0  20   1     1305.64     1276.24    181.79 o
   3  20   1       66.49      -61.29    158.13 o
   6  20   1     7784.95     8283.16    731.57 o
 -26  21   1      938.92     1282.48    271.05 o
 -23  21   1     8979.30    11030.93   1348.26 o
 -20  21   1     8863.22    10568.20   1128.18 o
 -17  21   1      624.78      874.29    171.00 o
 -14  21   1     6873.09     7498.09    867.01 o
 -11  21   1      803.52      574.00    125.46 o
  -8  21   1        2.62      -61.03    137.40 o
  -5  21   1      114.45      -21.35    140.52 o
  -2  21   1       34.67       38.32    153.77 o
   1  21   1     7632.34     8654.62    651.60 o
   4  21   1     2503.82     2613.06    213.31 o
   7  21   1      174.38      233.02    170.10 o
 -28  22   1        1.37     -156.95    240.98 o
 -25  22   1      326.42      458.64    247.17 o
 -22  22   1      561.52      795.49    236.14 o
 -19  22   1     3313.42     3852.74    235.28 o
 -16  22   1     2263.23     2185.82    231.72 o
 -13  22   1     5341.42     5088.50    778.61 o
 -10  22   1    21174.02    21491.49   3106.27 o
  -7  22   1    18259.10    18474.90   2204.48 o
  -4  22   1     3334.35     3252.58    443.79 o
  -1  22   1      359.77      431.51    180.44 o
   2  22   1    20795.69    23544.27   2468.93 o
   5  22   1      396.93      222.43    170.03 o
 -27  23   1     8549.09    10005.97    774.44 o
 -24  23   1     3388.93     3518.64    327.75 o
 -21  23   1      104.98      -13.23    203.11 o
 -18  23   1     9546.40    10868.66    918.02 o
 -15  23   1      592.48      385.47    166.30 o
 -12  23   1     1625.63     1789.42    224.70 o
  -9  23   1     1743.40     1718.58    338.50 o
  -6  23   1        0.47       45.59    184.64 o
  -3  23   1     2604.33     2686.70    235.18 o
   0  23   1     2433.69     2640.66    325.20 o
   3  23   1     3475.50     3474.83    316.09 o
 -26  24   1      149.38      247.14    312.69 o
 -23  24   1      129.05      130.31    222.17 o
 -20  24   1       28.57      -54.82    145.62 o
 -17  24   1       63.97       15.16    151.58 o
 -14  24   1     4444.28     4149.81    732.20 o
 -11  24   1     8069.37     7032.12   1322.15 o
  -8  24   1    17601.47    19627.48   2781.30 o
  -5  24   1     1185.36     1066.84    239.28 o
  -2  24   1     5746.96     6298.10    475.09 o
   1  24   1       13.90      124.84    188.21 o
 -25  25   1      261.52      416.99    286.20 o
 -22  25   1        3.46      197.66    216.71 o
 -19  25   1      459.44      247.49    171.97 o
 -16  25   1    15972.66    17769.47   3105.36 o
 -13  25   1        8.03     -126.10    217.51 o
 -10  25   1      206.82      383.99    203.45 o
  -7  25   1     5215.05     5584.58    352.01 o
  -4  25   1     1142.37     1076.08    288.63 o
  -1  25   1      412.56      404.40    297.08 o
 -24  26   1       17.05      -95.89    227.48 o
 -21  26   1        6.15     -103.15    156.18 o
 -18  26   1     1655.64     1513.13    242.89 o
 -15  26   1       21.43     -236.75    236.75 o
 -12  26   1     6484.79     6328.10    884.56 o
  -9  26   1      324.56      389.51    219.47 o
  -6  26   1     3245.13     3342.84    325.89 o
  -3  26   1     7059.06     7904.49    590.18 o
 -23  27   1      235.02       96.40    232.08 o
 -20  27   1     1975.73     1959.88    239.85 o
 -17  27   1     7385.86     7657.66   1524.47 o
 -14  27   1     4994.16     5241.39    581.00 o
 -11  27   1     2578.06     2691.00    463.07 o
  -8  27   1      647.54      414.52    232.56 o
  -5  27   1     2091.96     2649.25    403.88 o
 -22  28   1       30.88       60.83    192.50 o
 -19  28   1       72.43     -112.36    203.54 o
 -16  28   1     4990.01     5080.78   1025.98 o
 -13  28   1      305.92      231.80    222.26 o
 -10  28   1     3601.05     3594.68    350.05 o
  -7  28   1     1177.35     1142.45    304.03 o
 -18  29   1     7639.81     8594.79   1760.35 o
 -15  29   1        5.86     -262.37    262.37 o
 -12  29   1        7.25      125.08    229.75 o
   0   1   2    20928.97    21546.16    317.21 o
  -2   2   2      400.44      389.45     43.19 o
   1   2   2    39674.86    40212.70    646.52 o
  -4   3   2    13782.92    14497.14    320.76 o
  -1   3   2   136950.05   134587.08   5214.28 o
   2   3   2     1290.63     1404.89     63.74 o
  -6   4   2    29869.15    30629.74   1309.36 o
  -3   4   2     6725.73     7070.20    406.77 o
   0   4   2      980.48     1118.73     50.27 o
   3   4   2     2594.87     2477.44    132.04 o
  -8   5   2    31654.93    31101.60   2220.64 o
  -5   5   2    78713.55    82010.09   2781.95 o
  -2   5   2    29144.36    26987.83   1152.81 o
   1   5   2    78000.46    78635.09   1360.14 o
   4   5   2       66.02       73.06     42.46 o
 -10   6   2      140.07      281.21     57.93 o
  -7   6   2       94.50      115.83     51.12 o
  -4   6   2    11983.45    12925.02    557.43 o
  -1   6   2       52.15       97.63     41.07 o
   2   6   2    55099.34    60845.80   1064.59 o
   5   6   2    18722.74    17268.72    566.54 o
 -12   7   2    19486.41    23639.03   1307.28 o
  -9   7   2     1674.23     2050.11    229.30 o
  -6   7   2        4.05       51.38     45.76 o
  -3   7   2    45312.55    42048.99   1421.74 o
   0   7   2     5851.87     6426.39    179.61 o
   3   7   2   199115.13   211398.83   4791.12 o
   6   7   2    10555.10    10662.95    472.08 o
 -14   8   2     7651.03     7845.49    505.04 o
 -11   8   2     8102.66     8737.29    737.08 o
  -8   8   2    22574.83    21468.88   1369.75 o
  -5   8   2   129889.89   121532.59   6566.72 o
  -2   8   2    26235.43    23749.18    819.16 o
   1   8   2    23545.52    24258.06    862.29 o
   4   8   2    55744.98    59559.01   1071.79 o
   7   8   2    23897.30    23980.67   1205.06 o
 -16   9   2     1329.88     1222.73    155.54 o
 -13   9   2     9064.37     9089.16    570.47 o
 -10   9   2       18.99      135.12     57.77 o
  -7   9   2    16745.79    17743.57    785.66 o
  -4   9   2     1239.93     1246.70     69.02 o
  -1   9   2   126623.78   128475.65   5070.36 o
   2   9   2      153.64        5.57     67.68 o
   5   9   2      640.84     1124.88    117.69 o
   8   9   2    57860.11    54192.64   2153.24 o
 -18  10   2      442.78      392.58    116.03 o
 -15  10   2       46.36       60.05     58.31 o
 -12  10   2    33505.83    33781.49   3784.96 o
  -9  10   2      116.01      157.73     53.72 o
  -6  10   2     1951.86     1670.66    137.28 o
  -3  10   2     2229.64     2108.96     85.97 o
   0  10   2    14740.51    14381.18    810.37 o
   3  10   2     6620.53     8223.54    309.69 o
   6  10   2     1935.82     2253.16    159.73 o
   9  10   2       18.66       71.53    117.44 o
 -20  11   2    11141.24    11062.10    863.73 o
 -17  11   2     3085.76     2885.68    256.50 o
 -14  11   2       35.45        1.66     65.93 o
 -11  11   2    36928.14    38530.53   2716.87 o
  -8  11   2     4928.83     4923.17    326.97 o
  -5  11   2    19510.00    18352.79    740.21 o
  -2  11   2     2541.31     3968.45    237.05 o
   1  11   2      902.00      766.36    103.38 o
   4  11   2    33316.90    34298.44   1221.41 o
   7  11   2    10051.54    10127.27    314.23 o
  10  11   2     9737.70    10403.91    743.54 o
 -22  12   2    10745.03    11336.41    446.06 o
 -19  12   2     8574.16     8204.67    444.60 o
 -16  12   2     8220.76     9297.08    968.02 o
 -13  12   2    11959.15    12355.25   1423.58 o
 -10  12   2   160402.72   152676.48   9988.17 o
  -7  12   2    13447.55    14230.18    743.96 o
  -4  12   2     7099.41     7891.10    340.65 o
  -1  12   2      355.70      306.81     74.01 o
   2  12   2    18943.39    19905.17    885.66 o
   5  12   2      854.07      882.06    137.33 o
   8  12   2      738.44      793.66    144.26 o
  11  12   2      230.17      219.80    139.70 o
 -24  13   2      205.99      189.88    196.55 o
 -21  13   2        8.16      -19.75    179.49 o
 -18  13   2    34958.31    33503.63   3562.92 o
 -15  13   2     1381.80     1397.50    127.61 o
 -12  13   2    33850.09    34315.61   2791.79 o
  -9  13   2     5745.62     5753.49    367.17 o
  -6  13   2    60908.99    57619.23   3094.16 o
  -3  13   2     1549.60     1564.96    107.74 o
   0  13   2      405.16      552.26    100.55 o
   3  13   2     8373.72     9953.42    458.45 o
   6  13   2    20228.80    20575.75   1164.69 o
   9  13   2     1137.64      965.12    159.83 o
  12  13   2     1582.90     1506.30    240.93 o
 -26  14   2     2369.69     2484.94    284.69 o
 -23  14   2     7799.77     9240.32    604.57 o
 -20  14   2     1454.22     1777.47    410.17 o
 -17  14   2     4765.25     5458.31    361.94 o
 -14  14   2    89511.42    89704.73   8249.25 o
 -11  14   2     7971.39     7559.02    588.92 o
  -8  14   2    54581.38    52398.39   2920.51 o
  -5  14   2    18278.54    16973.96    830.52 o
  -2  14   2    19383.80    19356.17   1330.64 o
   1  14   2    16178.99    17257.72    682.05 o
   4  14   2      180.75       98.19    110.72 o
   7  14   2      384.33      512.12    148.35 o
  10  14   2     1441.49     1082.48    172.73 o
  13  14   2     1188.00     1086.31    247.01 o
 -28  15   2     4988.65     4421.06    408.66 o
 -25  15   2     1910.59     2153.21    374.36 o
 -22  15   2     2532.47     3079.88    283.78 o
 -19  15   2     1772.15     2132.51    237.48 o
 -16  15   2    32425.61    37914.94   4806.81 o
 -13  15   2    17069.26    15540.44   1470.29 o
 -10  15   2     3136.43     2777.72    284.54 o
  -7  15   2    12313.96    11128.92    688.16 o
  -4  15   2     9004.98     8942.06    512.09 o
  -1  15   2      612.18      451.47    111.94 o
   2  15   2      110.68      -23.95    110.82 o
   5  15   2    21604.08    22706.36    857.85 o
   8  15   2     5710.43     5988.94    792.80 o
  11  15   2    12534.43    12143.25   1898.63 o
  14  15   2      390.47      428.59    252.39 o
 -27  16   2        3.51      -22.67    221.70 o
 -24  16   2    13146.24    15664.88   1056.93 o
 -21  16   2    13155.04    12983.55   1543.94 o
 -18  16   2    22642.96    23636.20   2876.37 o
 -15  16   2     6104.38     6818.36    458.50 o
 -12  16   2    52524.86    51648.74   4184.82 o
  -9  16   2     6911.11     7114.15    375.37 o
  -6  16   2      205.04      124.31     82.50 o
  -3  16   2    21027.07    22055.44   1924.21 o
   0  16   2     8502.01     9967.22    543.73 o
   3  16   2     1248.91     1266.63    147.94 o
   6  16   2      140.95       42.81    128.93 o
   9  16   2     4529.30     4153.74    666.00 o
  12  16   2      967.39      684.02    425.10 o
 -29  17   2     1419.93     1134.24    285.47 o
 -26  17   2      534.17      366.58    239.15 o
 -23  17   2     6939.07     8210.14    596.25 o
 -20  17   2     2311.46     2587.32    262.72 o
 -17  17   2    11551.37    13545.35   1658.77 o
 -14  17   2     3767.15     4206.44    310.59 o
 -11  17   2    10057.63     9361.22    909.45 o
  -8  17   2      692.42      719.21     88.73 o
  -5  17   2       26.20       95.99     97.39 o
  -2  17   2       11.57       46.82    105.38 o
   1  17   2      983.31     1157.09    144.04 o
   4  17   2     5411.79     6171.00    427.94 o
   7  17   2     3891.30     3667.46    284.23 o
  10  17   2      274.08        1.78    215.28 o
 -28  18   2     1263.91      576.87    264.75 o
 -25  18   2      232.48       51.52    218.61 o
 -22  18   2     4888.50     5404.19    563.36 o
 -19  18   2    11138.82    11768.77   1382.38 o
 -16  18   2    33534.46    36530.98   2553.21 o
 -13  18   2    13536.46    13175.72   1261.18 o
 -10  18   2     1772.53     1547.56    133.32 o
  -7  18   2    40704.39    37185.61   2616.23 o
  -4  18   2     9691.68     9351.54    921.86 o
  -1  18   2     9658.32    10359.73    749.29 o
   2  18   2       71.29      204.84    127.58 o
   5  18   2     3819.80     3729.49    265.08 o
   8  18   2     3103.85     3025.54    257.03 o
  11  18   2     2270.45     2485.33    504.93 o
 -27  19   2     1755.48     2200.09    312.44 o
 -24  19   2      258.52      186.89    218.50 o
 -21  19   2    12248.24    14226.55   1432.68 o
 -18  19   2     2582.91     3053.38    345.81 o
 -15  19   2      739.54      745.07    134.68 o
 -12  19   2     2220.70     1967.48    196.86 o
  -9  19   2    15211.55    15202.24   1090.83 o
  -6  19   2     5785.88     6629.05    904.89 o
  -3  19   2      483.40      528.03    126.70 o
   0  19   2       67.12       55.84    113.27 o
   3  19   2      669.39      734.18    150.38 o
   6  19   2      383.14      432.37    158.17 o
   9  19   2     1427.04     1418.68    234.84 o
 -26  20   2       10.00     -192.92    228.75 o
 -23  20   2     6953.37     6936.73    643.19 o
 -20  20   2     9099.88    10196.62   1882.44 o
 -17  20   2     3570.49     3894.35    351.00 o
 -14  20   2     2263.35     2391.25    217.40 o
 -11  20   2     2870.23     3035.07    343.29 o
  -8  20   2     1437.02     1598.29    228.87 o
  -5  20   2    21215.47    21859.77   2348.11 o
  -2  20   2       52.13       74.18    122.97 o
   1  20   2     1121.18     1125.76    144.22 o
   4  20   2    15962.99    16241.77   1357.25 o
   7  20   2     3917.93     4336.65    499.57 o
 -28  21   2      184.15      376.01    269.09 o
 -25  21   2    10401.74    11585.47   1155.87 o
 -22  21   2       31.24     -158.74    201.38 o
 -19  21   2      555.00      633.44    258.05 o
 -16  21   2     6596.39     7706.94    667.13 o
 -13  21   2    13733.63    13991.84   1232.55 o
 -10  21   2       56.59     -128.31    128.31 o
  -7  21   2      421.92      225.73    198.85 o
  -4  21   2    16248.31    16843.65   1876.65 o
  -1  21   2     3210.66     3040.99    197.44 o
   2  21   2     4615.43     5072.92    324.81 o
   5  21   2      499.50      310.07    160.62 o
 -27  22   2     1186.65     1416.95    299.18 o
 -24  22   2      712.61     1026.21    262.11 o
 -21  22   2     1631.13     1686.50    311.42 o
 -18  22   2     4235.74     4684.61    436.95 o
 -15  22   2     4376.15     4506.37    452.55 o
 -12  22   2     4505.31     4506.42    763.82 o
  -9  22   2    14831.61    13685.40   1504.00 o
  -6  22   2    15365.20    14561.05   1776.19 o
  -3  22   2     4589.59     5219.71    465.64 o
   0  22   2    10674.56    11662.89    491.19 o
   3  22   2      820.91     1118.30    183.78 o
 -26  23   2     2285.59     2258.64    314.93 o
 -23  23   2     1743.50     1643.33    670.24 o
 -20  23   2     7285.77     8420.27   1030.81 o
 -17  23   2      237.24       84.40    149.90 o
 -14  23   2     9822.97    10440.31   1470.60 o
 -11  23   2     2364.64     2437.50    203.79 o
  -8  23   2      138.72     -101.35    140.58 o
  -5  23   2     3435.83     3910.63    436.24 o
  -2  23   2     3059.77     3187.72    252.14 o
   1  23   2     1380.09     1585.04    215.27 o
   4  23   2      898.45      753.21    209.46 o
 -25  24   2       14.75       39.38    235.16 o
 -22  24   2     3629.12     3722.66    639.90 o
 -19  24   2       80.38     -152.92    152.92 o
 -16  24   2     3683.46     3401.48    355.59 o
 -13  24   2     3455.10     2810.19    488.24 o
 -10  24   2      414.20      436.27    163.64 o
  -7  24   2       28.21     -124.71    156.00 o
  -4  24   2      176.20      -36.34    165.09 o
  -1  24   2      840.33      637.49    268.22 o
   2  24   2    14050.80    14795.25   1036.83 o
 -24  25   2      254.03      -89.09    233.47 o
 -21  25   2      869.89     1098.25    211.26 o
 -18  25   2    14622.66    15487.51   2052.59 o
 -15  25   2     3985.28     4383.30    766.11 o
 -12  25   2     3032.69     3783.62    414.66 o
  -9  25   2     2973.84     3047.87    643.15 o
  -6  25   2     4066.69     3992.76    444.93 o
  -3  25   2      791.06      777.75    194.34 o
   0  25   2     1338.13     1321.59    229.69 o
 -23  26   2      209.45       81.72    230.37 o
 -20  26   2     5713.16     6344.63    956.18 o
 -17  26   2       27.91      -95.57    181.77 o
 -14  26   2     2029.78     2171.11    249.75 o
 -11  26   2      792.81      522.85    263.35 o
  -8  26   2      989.44      895.29    333.33 o
  -5  26   2      726.91      860.18    235.63 o
  -2  26   2     2917.10     3119.57    323.65 o
 -22  27   2     2124.45     2591.49    597.30 o
 -19  27   2     1299.57     1434.06    242.53 o
 -16  27   2    17966.37    16092.87   2957.66 o
 -13  27   2       39.48        6.94    192.25 o
 -10  27   2      295.25      336.35    205.61 o
  -7  27   2     8616.79     9252.28   1386.71 o
  -4  27   2      688.80     1028.17    261.12 o
 -21  28   2      349.90      462.89    265.55 o
 -18  28   2      802.75      811.92    228.80 o
 -15  28   2     1482.40     1162.42    241.95 o
 -12  28   2      709.03      563.45    252.28 o
  -9  28   2      607.85      392.41    233.39 o
 -17  29   2     1195.58      940.35    242.39 o
 -14  29   2      306.87      351.17    219.63 o
 -11  29   2     4635.09     5342.10    606.33 o
   0   0   3    87478.72    87240.15   2111.89 o
   1   1   3    64048.60    58351.67    787.29 o
  -1   2   3    40514.57    39992.50    536.59 o
   2   2   3     3755.94     3387.73    137.24 o
  -3   3   3    13057.85    13726.95    339.98 o
   0   3   3    56404.86    52438.82   1593.83 o
   3   3   3    24785.03    24188.79    593.45 o
  -5   4   3    40187.18    37921.21   1272.44 o
   1   4   3    26377.11    26809.50    630.62 o
   4   4   3     2526.05     2668.55    118.01 o
  -7   5   3      537.76      574.90     73.06 o
  -4   5   3    22779.96    20361.21    816.05 o
  -1   5   3    90503.81    83413.87   2928.74 o
   2   5   3    10347.17    10633.73    389.70 o
   5   5   3    14312.03    13788.01    394.66 o
  -9   6   3    94223.78    95677.20   4044.00 o
  -6   6   3    48559.03    45184.98   2239.48 o
  -3   6   3    31363.09    27451.48   1060.05 o
   0   6   3    43156.13    42825.76   1151.95 o
   3   6   3     4387.30     4614.47    122.55 o
   6   6   3      116.47      107.75     58.39 o
 -11   7   3     1403.65     1560.56    151.35 o
  -8   7   3       71.18       27.58     52.45 o
  -5   7   3     3736.28     3827.86    156.95 o
  -2   7   3     1211.05     1107.04     67.37 o
   1   7   3    81556.39    79078.95   1498.95 o
   4   7   3     6504.93     7426.01    263.29 o
   7   7   3     1608.14     2151.49    172.98 o
 -13   8   3     7789.83     9011.91    513.85 o
 -10   8   3    23194.03    24312.00   1624.85 o
  -7   8   3   114086.18   106839.44   3633.45 o
  -4   8   3     4292.65     4308.51    194.24 o
  -1   8   3    20632.79    19045.74    662.43 o
   2   8   3    95135.46    91467.63   2625.22 o
   5   8   3     3048.14     3368.56    162.29 o
   8   8   3     9190.79     8733.62    277.76 o
 -15   9   3     6840.98     7024.57    377.62 o
 -12   9   3     2041.66     2454.06    265.79 o
  -9   9   3     2841.76     3219.22    202.93 o
  -6   9   3    28014.42    28460.19   1112.28 o
  -3   9   3    43031.58    40993.72   1030.21 o
   0   9   3     5146.38     4805.01    121.45 o
   3   9   3     9084.35     8992.49    227.97 o
   6   9   3    76466.00    78818.27   1415.75 o
   9   9   3    14302.42    13816.81    619.93 o
 -17  10   3    20279.02    19425.22    900.25 o
 -14  10   3    10117.75    10644.41    960.71 o
 -11  10   3    25231.54    26167.54   1517.50 o
  -8  10   3    95744.65    91224.76   4741.69 o
  -5  10   3    51484.57    46372.17   1640.21 o
  -2  10   3    32911.91    29192.78   1043.66 o
   1  10   3     1237.76     1575.64    104.46 o
   4  10   3    44181.77    42047.14    723.78 o
   7  10   3     6366.78     6824.79    253.15 o
  10  10   3        1.74     -112.36    112.36 o
 -19  11   3    10384.06     9978.18    727.91 o
 -16  11   3    18843.87    17421.57   1349.10 o
 -13  11   3      212.47      160.90     71.11 o
 -10  11   3    21837.07    21160.68   1193.48 o
  -7  11   3      814.48      972.96    108.76 o
  -4  11   3     3560.88     3893.59    124.73 o
  -1  11   3     6378.75     5935.23    201.84 o
   2  11   3     9305.37     9675.33    248.74 o
   5  11   3     6861.33     7236.60    330.72 o
   8  11   3     8124.18     7964.77    362.53 o
  11  11   3      188.05       83.47    132.10 o
 -21  12   3     8064.99     7819.33    298.91 o
 -18  12   3      310.62      421.48    148.30 o
 -15  12   3     1843.39     2278.39    205.59 o
 -12  12   3    81864.84    77629.95   5931.08 o
  -9  12   3     5469.04     5381.04    305.59 o
  -6  12   3    41561.79    38747.02   1572.92 o
  -3  12   3     2691.71     2510.24    111.61 o
   0  12   3    81452.21    77177.67   2213.90 o
   3  12   3    11848.36    12625.34    304.80 o
   6  12   3    19348.14    19787.69    781.96 o
   9  12   3     3036.56     2618.16    195.24 o
  12  12   3        2.54     -140.82    188.97 o
 -23  13   3      868.37      874.94    215.10 o
 -20  13   3    38018.81    37705.14   3149.01 o
 -17  13   3    23235.40    22828.64   2162.59 o
 -14  13   3    10442.30    10677.54   1120.00 o
 -11  13   3    44657.60    44462.40   3292.61 o
  -8  13   3     1208.82     1513.65    152.76 o
  -5  13   3      401.74      409.69     70.75 o
  -2  13   3     6361.78     6142.97    180.74 o
   1  13   3     4558.59     4343.00    176.93 o
   4  13   3    17103.43    16964.52    601.59 o
   7  13   3     2468.27     2109.24    186.02 o
  10  13   3     7759.76     7368.73    300.53 o
  13  13   3     2157.78     2223.18    270.78 o
 -25  14   3       89.04       79.02    211.46 o
 -22  14   3        5.15      142.79    187.98 o
 -19  14   3     4565.93     5237.25    500.16 o
 -16  14   3     6172.89     7157.35    824.07 o
 -13  14   3     3593.45     3941.29    229.32 o
 -10  14   3    28073.54    25520.79   1486.84 o
  -7  14   3      602.75      395.17     75.82 o
  -4  14   3    26143.18    23956.85    658.16 o
  -1  14   3    22476.27    21870.13    811.49 o
   2  14   3    15598.95    17036.37    822.34 o
   5  14   3       27.03      -55.33    111.60 o
   8  14   3       39.70      -57.46    133.26 o
  11  14   3    14857.76    15321.79   1271.56 o
  14  14   3        1.19     -128.64    222.18 o
 -27  15   3        9.76      -19.60    224.17 o
 -24  15   3      734.00      949.51    237.37 o
 -21  15   3      631.44      520.37    203.31 o
 -18  15   3    62885.19    67295.70   6643.86 o
 -15  15   3      329.28      317.56     87.25 o
 -12  15   3     1862.95     1568.06    132.57 o
  -9  15   3    12410.60    11648.66    699.89 o
  -6  15   3      738.48      583.27     83.07 o
  -3  15   3     1107.39     1148.57    114.66 o
   0  15   3     2880.35     3310.63    173.85 o
   3  15   3       21.30       52.30    108.38 o
   6  15   3     4318.09     4439.64    385.46 o
   9  15   3     3457.85     3409.78    235.18 o
  12  15   3      563.54      482.62    239.49 o
 -26  16   3      256.22      265.21    227.28 o
 -23  16   3     2422.07     2945.50    286.95 o
 -20  16   3       15.67     -174.87    174.87 o
 -17  16   3     4137.11     5092.93    555.64 o
 -14  16   3    51247.50    51232.49   4586.76 o
 -11  16   3     4683.74     4526.70    383.36 o
  -8  16   3     3458.22     3070.40    131.56 o
  -5  16   3    10737.17     9951.65    591.90 o
  -2  16   3    21070.18    20705.99    997.73 o
   1  16   3    11739.36    11589.17    595.18 o
   4  16   3       61.58      -25.05    116.46 o
   7  16   3    12151.28    12308.08    392.59 o
  10  16   3      453.20      261.10    162.45 o
 -28  17   3       14.15       96.16    250.63 o
 -25  17   3     5902.28     5580.36    372.51 o
 -22  17   3      900.30     1248.64    254.30 o
 -19  17   3     9184.58     9933.62   1538.89 o
 -16  17   3     3079.96     3500.36    447.96 o
 -13  17   3    63392.74    62047.11   6049.97 o
 -10  17   3      181.41      134.06     79.95 o
  -7  17   3     8992.14     7486.45    457.25 o
  -4  17   3     1260.94     1244.05    123.22 o
  -1  17   3     2892.11     2904.89    169.99 o
   2  17   3      295.46      258.53    163.60 o
   5  17   3      405.91      498.69    137.12 o
   8  17   3     1143.38      978.01    159.71 o
  11  17   3     3630.06     3532.73    635.84 o
 -27  18   3     5458.46     5145.13    386.95 o
 -24  18   3       80.00     -112.48    220.40 o
 -21  18   3     5829.64     6401.19    366.75 o
 -18  18   3     4186.15     4909.81    598.20 o
 -15  18   3    19213.52    19313.31   1664.38 o
 -12  18   3     8435.44     8694.40    748.36 o
  -9  18   3    12531.78    12101.08    827.72 o
  -6  18   3        7.17       29.00     94.54 o
  -3  18   3    10793.72    11226.91    709.44 o
   0  18   3     3530.79     3575.07    175.57 o
   3  18   3       53.14       94.95    127.61 o
   6  18   3     6395.81     6048.26    387.75 o
   9  18   3     6978.03     6446.20    523.77 o
 -26  19   3      991.30      951.81    370.35 o
 -23  19   3     6752.41     7347.19    993.28 o
 -20  19   3      125.21      189.12    214.68 o
 -17  19   3     2051.65     2072.64    310.23 o
 -14  19   3     3948.56     3839.03    424.77 o
 -11  19   3    27343.98    26940.00   2487.59 o
  -8  19   3      127.13      158.47    126.73 o
  -5  19   3      172.41       39.93    104.47 o
  -2  19   3    13492.60    13164.27    379.22 o
   1  19   3     2091.76     2097.81    157.86 o
   4  19   3     1524.02     1568.65    193.49 o
   7  19   3      160.01       40.17    149.94 o
 -25  20   3     4718.40     5227.32    698.48 o
 -22  20   3      371.15       99.79    219.62 o
 -19  20   3      842.68      870.52    224.40 o
 -16  20   3      841.20      829.85    142.85 o
 -13  20   3       68.22      -24.59    114.52 o
 -10  20   3      346.06      337.95    217.30 o
  -7  20   3    12948.96    12650.49   1300.38 o
  -4  20   3      395.14      273.85    118.87 o
  -1  20   3    13959.67    12997.37    521.70 o
   2  20   3     4098.43     4112.55    205.02 o
   5  20   3    12381.80    12163.64    825.78 o
 -27  21   3      788.52     1040.18    290.50 o
 -24  21   3     2884.23     2998.82    314.77 o
 -21  21   3     5205.66     5767.32    907.22 o
 -18  21   3      479.29      859.14    152.66 o
 -15  21   3    10872.70    11683.31   1001.71 o
 -12  21   3     3436.47     3397.00    304.66 o
  -9  21   3     1682.72     2039.67    427.44 o
  -6  21   3    12531.85    11177.79    445.92 o
  -3  21   3      709.41      531.21    157.81 o
   0  21   3    11497.23    11901.52    528.05 o
   3  21   3        7.23     -129.07    129.07 o
   6  21   3      682.78      614.08    172.08 o
 -26  22   3      360.36      167.14    418.98 o
 -23  22   3      263.12       66.72    225.43 o
 -20  22   3     9153.08     9894.54   1857.58 o
 -17  22   3     3049.43     2755.27    471.34 o
 -14  22   3        1.14      -83.78    120.57 o
 -11  22   3     3368.77     3256.09    215.43 o
  -8  22   3       94.28      -77.70    135.19 o
  -5  22   3     3724.93     3705.63    240.79 o
  -2  22   3     4996.60     5055.01    311.80 o
   1  22   3      563.13      379.57    168.64 o
   4  22   3     8477.68     8192.91    348.40 o
 -25  23   3     6296.21     6851.26    964.31 o
 -22  23   3     3074.42     2832.27    306.02 o
 -19  23   3     2868.86     2650.13    238.48 o
 -16  23   3     5121.49     5338.65    747.87 o
 -13  23   3     8572.23     8068.02    906.68 o
 -10  23   3       17.89      -35.68    135.68 o
  -7  23   3     4042.69     3260.78    347.51 o
  -4  23   3     6480.61     7133.92    357.77 o
  -1  23   3       60.99      220.32    198.48 o
   2  23   3     2644.27     2227.99    233.54 o
 -24  24   3     7269.63     8302.78   1898.45 o
 -21  24   3       28.76      -27.52    222.54 o
 -18  24   3     4402.07     4772.19    506.58 o
 -15  24   3      336.75      305.73    159.52 o
 -12  24   3       23.50       54.39    143.30 o
  -9  24   3      375.30      166.56    155.73 o
  -6  24   3       17.69      -37.14    152.02 o
  -3  24   3      406.50      200.16    171.40 o
   0  24   3     5618.02     5475.46    329.53 o
 -23  25   3     2014.13     1918.13    424.18 o
 -20  25   3      967.31      927.70    234.22 o
 -17  25   3      262.28      417.79    239.61 o
 -14  25   3     6020.77     5594.84    518.08 o
 -11  25   3      283.56      182.15    157.09 o
  -8  25   3      405.79      465.71    169.72 o
  -5  25   3     1208.45     1222.37    198.45 o
  -2  25   3     2328.28     2468.20    245.80 o
 -22  26   3     6036.12     6989.66   2524.47 o
 -19  26   3        9.03      125.42    249.00 o
 -16  26   3     2651.08     2099.34    506.48 o
 -13  26   3      585.11      641.07    241.83 o
 -10  26   3     1069.63      993.12    298.67 o
  -7  26   3      283.93      195.66    173.32 o
  -4  26   3      635.29      498.65    194.82 o
 -21  27   3       42.40     -345.59    345.59 o
 -18  27   3     6267.60     7630.89   3522.86 o
 -15  27   3       95.43      -68.55    237.51 o
 -12  27   3       46.98     -226.87    226.87 o
  -9  27   3     2415.65     2274.84    413.72 o
  -6  27   3     4268.15     4367.06   1092.98 o
 -17  28   3     2207.13     1848.90    336.37 o
 -14  28   3        1.05     -200.87    250.49 o
 -11  28   3     5340.11     4866.73   1680.60 o
  -1   1   4       16.78      -37.10     37.10 o
  -3   2   4    62052.87    58157.90   1227.52 o
   0   2   4    27063.31    24330.86    351.59 o
  -5   3   4    37569.12    37893.07    765.79 o
  -2   3   4    11738.61    11360.74    307.34 o
   1   3   4    13617.89    11223.33    190.61 o
  -7   4   4    60961.88    56643.18   1555.56 o
  -4   4   4   109903.80   107755.80   3321.51 o
  -1   4   4    33895.20    33105.45    877.79 o
  -9   5   4    28613.47    29501.64   1052.49 o
  -6   5   4   101814.84   101155.89   3944.37 o
  -3   5   4     2087.50     2625.10     97.74 o
   0   5   4     2758.69     2905.79    102.44 o
   3   5   4     2914.77     2851.50    139.08 o
 -11   6   4    41776.06    44789.45   1749.73 o
  -8   6   4    23767.53    26620.72    882.09 o
  -5   6   4    84714.61    75184.70   2895.37 o
  -2   6   4     1710.66     1535.43     99.14 o
   1   6   4     7254.10     6829.87    233.64 o
   4   6   4     6425.58     5291.86    173.42 o
 -13   7   4    15392.68    14417.90    489.77 o
 -10   7   4     6096.82     6971.23    305.17 o
  -7   7   4      922.46      729.05     78.79 o
  -4   7   4    34624.69    29142.46   1651.82 o
  -1   7   4    21219.10    19644.96    747.57 o
   2   7   4       42.61        1.39     44.61 o
   5   7   4     1626.72     1473.00    101.83 o
 -15   8   4     2785.49     3047.85    171.69 o
 -12   8   4     6240.17     6599.47    441.47 o
  -9   8   4    37037.16    36004.25   1254.47 o
  -6   8   4    11007.46     8094.68    453.85 o
  -3   8   4    14058.92    10923.38    388.87 o
   0   8   4    43956.79    40334.92   1375.03 o
   3   8   4    38727.43    39671.39   1147.48 o
   6   8   4    14073.87    13305.38    346.97 o
 -17   9   4      140.57      175.20    107.44 o
 -14   9   4    28956.32    29811.13   1819.83 o
 -11   9   4    14644.92    13313.81    719.04 o
  -8   9   4     5748.16     4572.94    238.48 o
  -5   9   4     1887.16     2008.26     87.73 o
  -2   9   4     9050.52     8257.35    230.28 o
   1   9   4     6947.87     6798.06    180.36 o
   4   9   4    16058.39    15794.10    573.83 o
   7   9   4     1245.97     1260.56    143.05 o
 -19  10   4       31.73      -15.39    111.53 o
 -16  10   4       14.28      -73.16     93.61 o
 -13  10   4      222.04      284.24     98.49 o
 -10  10   4      744.16      586.32     84.89 o
  -7  10   4    52683.37    48180.89   2327.71 o
  -4  10   4     5819.49     5028.79    136.20 o
  -1  10   4      866.88      793.82     64.68 o
   2  10   4   115670.06   108168.27   2399.45 o
   5  10   4     4081.45     4349.11    177.38 o
   8  10   4     3722.76     4060.14    210.87 o
 -21  11   4      476.60      180.34    132.68 o
 -18  11   4    24665.41    24412.30   1505.57 o
 -15  11   4    12476.80    13696.00   1343.84 o
 -12  11   4    13481.75    12032.41    321.93 o
  -9  11   4     1908.70     2160.13    102.31 o
  -6  11   4    46130.41    41468.04   1601.50 o
  -3  11   4    13727.00    12294.17    461.80 o
   0  11   4     7774.98     6469.21    220.10 o
   3  11   4     8024.80     8048.78    235.87 o
   6  11   4    14756.55    15060.61    409.05 o
   9  11   4      944.54      634.64    142.70 o
 -23  12   4       33.96     -129.00    129.00 o
 -20  12   4    15222.40    15228.37    595.14 o
 -17  12   4     2888.04     3252.92    205.46 o
 -14  12   4     1873.87     2109.82    187.56 o
 -11  12   4       35.96      -62.88     75.33 o
  -8  12   4    16401.61    15231.96    832.37 o
  -5  12   4      834.49      790.06     77.11 o
  -2  12   4    57938.78    51248.06   1587.00 o
   1  12   4    36152.47    37294.11   1343.45 o
   4  12   4    45105.48    43578.67    869.15 o
   7  12   4     5556.17     5509.34    218.52 o
  10  12   4     2637.26     2521.72    199.67 o
 -25  13   4     2524.05     2450.26    311.16 o
 -22  13   4     3452.59     3445.40    259.93 o
 -19  13   4     9317.79     8948.33    497.56 o
 -16  13   4    20204.68    20993.72   1844.99 o
 -13  13   4     5185.53     4655.48    501.02 o
 -10  13   4     2161.56     2317.39    175.63 o
  -7  13   4    11537.79     9939.03    612.51 o
  -4  13   4    23905.97    20882.36    776.76 o
  -1  13   4      168.34       94.48     82.41 o
   2  13   4      510.91      337.34    109.48 o
   5  13   4     6343.49     5687.80    273.61 o
   8  13   4      590.05      427.59    128.31 o
  11  13   4      594.68      515.64    157.15 o
 -27  14   4     1039.50      863.79    252.12 o
 -24  14   4     8359.66     7984.80    407.09 o
 -21  14   4     3319.23     3416.56    282.80 o
 -18  14   4      243.71       50.69    107.28 o
 -15  14   4      360.69      359.12     93.51 o
 -12  14   4     8635.86     8779.61    520.34 o
  -9  14   4     2960.96     2709.17    201.11 o
  -6  14   4      720.79      869.09     87.93 o
  -3  14   4     5641.30     5216.03    242.91 o
   0  14   4    42130.39    40067.06   1272.15 o
   3  14   4      258.65      419.69    116.90 o
   6  14   4     2167.70     2354.93    170.87 o
   9  14   4    12484.32    12796.79    588.30 o
  12  14   4     3359.39     3495.80    310.77 o
 -26  15   4      502.98      497.17    237.63 o
 -23  15   4        1.39     -194.61    215.24 o
 -20  15   4    29487.87    30505.80   2948.50 o
 -17  15   4     2670.99     2459.54    412.21 o
 -14  15   4     1877.43     2151.87    167.49 o
 -11  15   4    36014.13    33328.53   2059.72 o
  -8  15   4     8084.19     6963.74    394.39 o
  -5  15   4     5291.59     5032.69    162.98 o
  -2  15   4     4146.16     3870.93    392.73 o
   1  15   4    16493.40    15902.69    537.30 o
   4  15   4     6589.68     6530.52    257.64 o
   7  15   4       34.35     -115.10    115.10 o
  10  15   4     2206.90     2102.18    187.98 o
  13  15   4      215.60      -82.30    273.15 o
 -28  16   4     1195.22      942.76    272.79 o
 -25  16   4     4182.88     4253.03    389.09 o
 -22  16   4     3334.11     2925.95    280.52 o
 -19  16   4      294.10      189.43    185.79 o
 -16  16   4     4673.46     5360.85    688.07 o
 -13  16   4     3138.07     3005.78    227.55 o
 -10  16   4     7954.86     7243.91    663.47 o
  -7  16   4      451.56      313.15     85.37 o
  -4  16   4    14139.40    12698.73    636.54 o
  -1  16   4      440.81      381.09    103.53 o
   2  16   4    16390.60    17079.15    532.07 o
   5  16   4     1655.73     1806.79    166.24 o
   8  16   4      677.30      752.44    151.18 o
  11  16   4     5810.78     6094.55    626.35 o
 -27  17   4     1236.63     1477.09    281.48 o
 -24  17   4      954.83     1171.32    281.69 o
 -21  17   4      954.71     1034.45    222.07 o
 -18  17   4     7231.37     8315.76   1476.19 o
 -15  17   4    17036.92    18395.36   2267.24 o
 -12  17   4      806.15      926.35    102.71 o
  -9  17   4    18009.80    16441.99    868.54 o
  -6  17   4     2454.20     2711.51    180.30 o
  -3  17   4      254.23      312.61    107.83 o
   0  17   4        6.94      -28.21    101.97 o
   3  17   4    10166.47     9829.43    318.24 o
   6  17   4       27.81     -124.90    124.90 o
   9  17   4     1410.83     1100.82    173.29 o
 -26  18   4      923.25     1051.11    272.14 o
 -23  18   4     5223.18     6115.84   1014.61 o
 -20  18   4      286.17      433.28    200.41 o
 -17  18   4     4212.16     4916.41    445.97 o
 -14  18   4     2174.48     2491.71    294.47 o
 -11  18   4     1954.68     2082.72    196.27 o
  -8  18   4     2821.41     2480.46    234.08 o
  -5  18   4     2724.17     2653.06    169.21 o
  -2  18   4     1654.56     1470.05    142.90 o
   1  18   4      213.36      173.08    114.10 o
   4  18   4      109.51      154.51    116.90 o
   7  18   4    10473.61    10120.89    466.48 o
 -25  19   4      176.81      333.34    241.11 o
 -22  19   4     1114.48     1432.41    370.85 o
 -19  19   4     5345.18     6116.22   1151.39 o
 -16  19   4      988.96     1023.48    223.12 o
 -13  19   4     7722.39     7883.58    960.22 o
 -10  19   4       48.96       56.06    107.29 o
  -7  19   4    14413.61    13080.70    689.79 o
  -4  19   4     8064.95     7766.62    319.02 o
  -1  19   4     8328.11     8145.23    317.10 o
   2  19   4      385.09      303.02    126.40 o
   5  19   4     3136.39     3114.29    260.73 o
   8  19   4     2763.78     2723.42    215.11 o
 -27  20   4     2771.69     3025.40    341.25 o
 -24  20   4       56.83      148.12    230.84 o
 -21  20   4      624.85      221.73    286.63 o
 -18  20   4    12697.39    13792.21   2024.53 o
 -15  20   4     8210.32     8181.52   1227.53 o
 -12  20   4     8227.33     8120.66    840.18 o
  -9  20   4     1870.84     1928.98    209.62 o
  -6  20   4     2681.18     2258.00    152.96 o
  -3  20   4     7089.46     6575.97    241.32 o
   0  20   4       24.70        7.64    128.18 o
   3  20   4     1359.73     1808.83    166.71 o
   6  20   4     2282.78     1974.01    203.01 o
 -26  21   4      205.72      -85.16    237.36 o
 -23  21   4     5104.19     5542.23    944.40 o
 -20  21   4      358.37      309.11    273.57 o
 -17  21   4     6467.91     6538.02    477.03 o
 -14  21   4     2760.22     2824.94    392.25 o
 -11  21   4    12300.79    11644.47   1908.37 o
  -8  21   4      837.10      752.64    148.12 o
  -5  21   4       76.27      164.67    139.80 o
  -2  21   4    16670.92    15588.09    665.30 o
   1  21   4      437.51      326.98    145.93 o
   4  21   4       22.52     -122.29    132.32 o
 -25  22   4       47.00       -3.48    234.51 o
 -22  22   4     5908.26     5650.05    962.13 o
 -19  22   4     8872.20     8300.38    398.91 o
 -16  22   4      930.10      634.85    204.38 o
 -13  22   4       96.63     -152.69    167.81 o
 -10  22   4      633.87      644.79    182.02 o
  -7  22   4     1818.54     2108.10    540.05 o
  -4  22   4     6482.34     6621.36    497.36 o
  -1  22   4      845.56      654.21    150.99 o
   2  22   4     3374.16     2893.42    214.89 o
 -24  23   4      307.92      211.92    238.51 o
 -21  23   4      315.90      274.48    229.72 o
 -18  23   4     1298.85     1107.38    195.07 o
 -15  23   4     6336.20     6679.20   1253.60 o
 -12  23   4       40.93     -160.80    160.80 o
  -9  23   4     1959.93     1963.31    281.80 o
  -6  23   4     8600.95     8178.50   1205.08 o
  -3  23   4     1066.09     1104.99    260.45 o
   0  23   4    12935.14    13544.29    507.16 o
 -23  24   4      842.87      913.39    267.69 o
 -20  24   4     2331.16     2275.07    271.03 o
 -17  24   4       85.40      -35.81    187.28 o
 -14  24   4     2452.66     2367.67    291.50 o
 -11  24   4      328.33       17.23    179.73 o
  -8  24   4     2250.31     1893.80    317.21 o
  -5  24   4      600.96      573.89    203.13 o
  -2  24   4     4375.28     4003.07    317.68 o
 -22  25   4     2927.23     3988.81   1686.44 o
 -19  25   4      156.07       92.54    175.23 o
 -16  25   4     3402.82     3128.73    538.08 o
 -13  25   4      650.34      222.87    192.31 o
 -10  25   4     1762.96     1200.82    224.24 o
  -7  25   4      987.13      516.27    201.72 o
  -4  25   4     4661.56     4661.02    589.03 o
 -21  26   4     2011.30     1600.55    320.42 o
 -18  26   4     4355.16     4418.88   1155.49 o
 -15  26   4     2163.85     1912.25    465.11 o
 -12  26   4     3173.69     2494.34    412.82 o
  -9  26   4      127.10     -186.24    186.24 o
  -6  26   4      325.97      -92.50    186.83 o
 -20  27   4      438.56      517.86    391.11 o
 -17  27   4      132.70       84.33    249.45 o
 -14  27   4      702.47      252.47    255.38 o
 -11  27   4     1005.99      608.90    222.79 o
  -8  27   4     3887.68     3658.29    634.05 o
 -16  28   4       47.81     -203.46    264.99 o
 -13  28   4     3967.68     3795.22    611.50 o
  -2   2   5    86391.12    80868.21   1068.91 o
   1   2   5    31434.31    29243.20    439.41 o
  -4   3   5     2614.63     3328.90    112.16 o
  -1   3   5    25247.38    24924.78    476.95 o
   2   3   5     2303.14     2053.68     81.03 o
  -6   4   5    56289.39    56625.05   1620.05 o
  -3   4   5    68012.23    64922.07   1398.93 o
   0   4   5    29057.75    27853.84    438.94 o
   3   4   5     7502.03     7095.63    250.20 o
  -8   5   5      430.71      340.70     59.62 o
  -5   5   5    26761.98    27294.88    842.21 o
  -2   5   5     1473.08     1875.20     84.67 o
   1   5   5     3261.92     3643.37    146.30 o
   4   5   5     7894.79     7580.26    286.37 o
 -10   6   5     1923.40     1748.03     99.22 o
  -7   6   5     5821.49     4853.79    185.28 o
  -4   6   5    41913.61    39020.89   1676.75 o
  -1   6   5     3973.01     3560.30    146.74 o
   2   6   5    34476.43    32779.77   1336.76 o
   5   6   5    46386.50    43715.45   1521.52 o
 -12   7   5       20.97      -53.72     64.87 o
  -9   7   5    41797.74    39037.45   1518.22 o
  -6   7   5    45929.68    42132.64   1565.56 o
  -3   7   5       73.11      100.48     52.26 o
   0   7   5    19472.38    18223.24    807.06 o
   3   7   5      961.34      961.92     73.97 o
   6   7   5     3650.33     3849.13    195.23 o
 -14   8   5     2204.74     2156.98    126.62 o
 -11   8   5    20691.81    19775.62    786.60 o
  -8   8   5     9976.10    10739.40    578.32 o
  -5   8   5    54898.09    48211.15   2527.05 o
  -2   8   5     1395.18     1138.18    129.18 o
   1   8   5     1696.52     1760.24    113.46 o
   4   8   5    52622.41    51424.43   1406.09 o
   7   8   5    23535.52    22323.47    599.13 o
 -16   9   5     5522.74     5321.00    353.27 o
 -13   9   5    16954.96    17038.19    561.43 o
 -10   9   5       28.97      -36.29     66.52 o
  -7   9   5     1444.69     1067.64     97.88 o
  -4   9   5    37016.05    30357.61   1430.03 o
  -1   9   5       20.13        8.27     51.46 o
   2   9   5     1314.76     1373.22     84.60 o
   5   9   5      445.66      568.59    105.05 o
   8   9   5     2420.02     2052.27    182.95 o
 -18  10   5      139.72      166.69    119.27 o
 -15  10   5     4623.06     4316.05    211.62 o
 -12  10   5       72.13      109.19     80.82 o
  -9  10   5     4390.01     5217.61    288.53 o
  -6  10   5      364.82      143.73     71.55 o
  -3  10   5    11588.46    10181.21    378.72 o
   0  10   5    32567.74    28772.25   1039.75 o
   3  10   5    55419.02    51902.90   1589.47 o
   6  10   5    14916.67    14873.24    405.09 o
   9  10   5     1909.62     1957.70    174.83 o
 -20  11   5     1840.68     1643.33    171.38 o
 -17  11   5     6062.06     6602.71    358.75 o
 -14  11   5     3578.91     3493.65    231.41 o
 -11  11   5     2905.95     2733.24    139.72 o
  -8  11   5     5026.59     4133.59    240.00 o
  -5  11   5     4354.66     4285.56    180.26 o
  -2  11   5    44346.86    37719.15   1079.54 o
   1  11   5        7.41      -17.17     77.85 o
   4  11   5       22.01      -83.62     83.62 o
   7  11   5     1298.61     1418.81    160.66 o
  10  11   5     4179.87     3880.13    225.39 o
 -22  12   5    16111.78    15033.82    432.89 o
 -19  12   5      552.27      437.90    128.96 o
 -16  12   5      402.79      448.60    118.95 o
 -13  12   5        0.88      -67.21     79.16 o
 -10  12   5      148.42       18.82     81.54 o
  -7  12   5     6780.43     6204.01    315.01 o
  -4  12   5     7796.60     7112.61    308.20 o
  -1  12   5    13247.17    12104.65    519.92 o
   2  12   5    31344.29    29828.06   1132.87 o
   5  12   5      530.99      433.66    116.76 o
   8  12   5      167.89       16.05    125.32 o
  11  12   5     1545.63     1455.48    183.75 o
 -24  13   5     4644.24     4166.19    504.22 o
 -21  13   5      446.68      357.68    137.11 o
 -18  13   5     7694.86     8023.22    541.52 o
 -15  13   5     3024.87     3364.22    279.28 o
 -12  13   5     2498.91     2333.84    140.32 o
  -9  13   5     6440.83     5611.53    309.05 o
  -6  13   5    33820.45    28136.17   1696.65 o
  -3  13   5     5862.17     5550.29    256.70 o
   0  13   5     3185.66     3232.80    144.83 o
   3  13   5    11018.61    10359.03    262.51 o
   6  13   5     1804.05     1729.72    154.04 o
   9  13   5      425.96      100.74    141.81 o
  12  13   5      164.80      -70.47    157.44 o
 -26  14   5    15428.68    14348.93   1384.16 o
 -23  14   5     1085.44      645.34    216.34 o
 -20  14   5    12624.17    12730.85    610.82 o
 -17  14   5     4797.14     4752.73    437.73 o
 -14  14   5     2097.33     1983.46    164.92 o
 -11  14   5      440.92      280.37     94.20 o
  -8  14   5     1343.67     1470.51    156.52 o
  -5  14   5     3854.60     3383.50    147.79 o
  -2  14   5    11828.84    10359.55    340.85 o
   1  14   5     4557.88     4828.38    180.71 o
   4  14   5     6019.02     6334.90    217.56 o
   7  14   5     1246.01     1288.32    173.49 o
  10  14   5     1776.75     1484.80    193.26 o
  13  14   5     3058.61     2503.48    435.68 o
 -25  15   5      257.50       27.59    214.90 o
 -22  15   5     5694.98     5820.14    350.95 o
 -19  15   5       22.37     -164.28    164.28 o
 -16  15   5    10379.83    11335.38   1164.51 o
 -13  15   5     4975.99     4662.60    445.68 o
 -10  15   5     8481.42     8012.76    647.34 o
  -7  15   5     6591.79     5792.53    355.85 o
  -4  15   5    19571.00    16489.64   1165.26 o
  -1  15   5     7516.64     6767.42    310.36 o
   2  15   5      281.73      363.66    108.83 o
   5  15   5     4575.86     4789.63    206.15 o
   8  15   5      540.62      316.64    151.90 o
  11  15   5       61.93      -29.79    171.39 o
 -27  16   5     2971.08     3031.76    323.12 o
 -24  16   5     6065.74     6150.64    367.10 o
 -21  16   5      524.15      509.27    207.61 o
 -18  16   5     6843.42     7062.95    512.43 o
 -15  16   5     1714.83     1850.01    226.03 o
 -12  16   5       36.68       10.00     95.37 o
  -9  16   5     2530.05     2736.78    275.59 o
  -6  16   5    16271.21    14373.83   1264.85 o
  -3  16   5     3600.45     3420.57    308.55 o
   0  16   5    19102.62    17806.17    788.64 o
   3  16   5     9551.45     9304.29    492.30 o
   6  16   5     1084.82      986.03    159.24 o
   9  16   5     6071.32     6148.36    490.75 o
 -26  17   5       12.55       -4.70    218.40 o
 -23  17   5      198.55      121.53    221.92 o
 -20  17   5     4855.91     5584.38    936.53 o
 -17  17   5      233.74      362.60    164.96 o
 -14  17   5     1104.14     1082.58    129.68 o
 -11  17   5     2894.02     2788.70    310.88 o
  -8  17   5     1266.40     1360.35    123.68 o
  -5  17   5       10.13      -61.57    107.54 o
  -2  17   5     1037.39      929.40    145.39 o
   1  17   5    20569.48    19732.78    949.59 o
   4  17   5       17.41     -108.93    114.01 o
   7  17   5     2015.71     1886.32    211.26 o
 -25  18   5     3601.71     3343.42    412.60 o
 -22  18   5      516.08      522.12    235.25 o
 -19  18   5     3445.93     4095.28    544.82 o
 -16  18   5    11071.62    11528.78   1395.48 o
 -13  18   5    22931.05    22276.93   2569.94 o
 -10  18   5       99.13       13.51     94.64 o
  -7  18   5      134.81     -108.34    108.87 o
  -4  18   5     2265.96     2157.32    346.55 o
  -1  18   5     5354.30     5317.22    294.12 o
   2  18   5    14962.88    14602.30    720.69 o
   5  18   5     3257.62     3340.46    263.79 o
   8  18   5      747.55      454.54    181.21 o
 -24  19   5      245.87      359.84    232.26 o
 -21  19   5     2113.89     1801.05    258.90 o
 -18  19   5     2824.16     2950.91    324.07 o
 -15  19   5      457.64      469.71    154.54 o
 -12  19   5      109.41      136.63    131.15 o
  -9  19   5    14344.73    13483.88   1283.69 o
  -6  19   5      143.19       77.37    118.71 o
  -3  19   5     5945.78     5566.75    638.67 o
   0  19   5       62.96      -90.59    131.01 o
   3  19   5     5857.75     6370.34    309.55 o
   6  19   5     1276.36     1151.73    196.29 o
 -26  20   5      224.62      425.77    404.56 o
 -23  20   5      112.89      208.72    219.42 o
 -20  20   5     7088.07     7841.82   1568.00 o
 -17  20   5    17408.07    18734.06   2763.69 o
 -14  20   5      424.64      392.97    174.96 o
 -11  20   5     3028.97     3063.88    814.35 o
  -8  20   5     3687.11     4104.68    466.04 o
  -5  20   5      114.66      -47.68    117.74 o
  -2  20   5     3052.73     2955.60    207.42 o
   1  20   5     2636.50     2817.06    219.41 o
   4  20   5      905.32      699.48    183.12 o
 -25  21   5      432.30      220.10    241.34 o
 -22  21   5      371.63      124.47    224.86 o
 -19  21   5       24.51       41.06    224.78 o
 -16  21   5     5461.99     5241.15   1093.85 o
 -13  21   5     7855.11     8359.29   1702.53 o
 -10  21   5     2410.82     2511.77    557.28 o
  -7  21   5     2885.32     3017.11    411.29 o
  -4  21   5    12985.30    12523.09   1207.68 o
  -1  21   5    13386.88    12311.93    857.16 o
   2  21   5     1193.40     1406.26    178.08 o
 -24  22   5     2172.27     2328.08    304.20 o
 -21  22   5     5677.64     7288.80   1905.90 o
 -18  22   5     1803.97     1990.76    213.63 o
 -15  22   5      995.16     1358.99    280.22 o
 -12  22   5     7431.57     7342.79   1461.84 o
  -9  22   5       29.94       83.27    166.05 o
  -6  22   5     8471.79     7732.23    821.02 o
  -3  22   5     1721.51     1627.78    331.36 o
   0  22   5      570.65      437.60    166.38 o
 -23  23   5       35.64      -22.00    240.40 o
 -20  23   5      278.88      262.83    200.63 o
 -17  23   5      767.01      889.93    185.22 o
 -14  23   5      542.34      435.75    195.37 o
 -11  23   5    10637.63    10244.88   1282.17 o
  -8  23   5     3049.90     2474.35    492.36 o
  -5  23   5     1598.23     1778.22    230.52 o
  -2  23   5     5614.17     5688.74    647.86 o
   1  23   5      110.02      -34.69    165.74 o
 -22  24   5     8767.32     9261.25   2216.43 o
 -19  24   5     4098.38     3533.48    302.49 o
 -16  24   5      348.42      295.08    283.07 o
 -13  24   5        2.02     -182.81    182.81 o
 -10  24   5    11839.70    11698.45   1459.67 o
  -7  24   5       43.98     -172.86    172.86 o
  -4  24   5     1100.98      944.64    282.79 o
  -1  24   5       24.36     -137.69    194.63 o
 -21  25   5      932.82      918.20    259.56 o
 -18  25   5       26.77       83.37    208.64 o
 -15  25   5     2552.63     2416.23    760.35 o
 -12  25   5      925.02      895.24    290.89 o
  -9  25   5     1268.52     1074.41    552.72 o
  -6  25   5     6900.67     6149.13    580.20 o
 -20  26   5      747.32     1592.39    503.89 o
 -17  26   5      649.21      436.27    227.27 o
 -14  26   5     6842.13     6767.48   1521.21 o
 -11  26   5     1905.67     1659.44    360.16 o
  -8  26   5     3687.20     3502.61    648.64 o
 -16  27   5       14.15     -204.13    204.13 o
 -13  27   5      183.17      -72.11    207.68 o
   0   0   6    17573.66    14278.31    468.94 o
   1   1   6    29283.41    27435.28    410.36 o
  -1   2   6     5897.46     5386.28    153.65 o
   2   2   6    78670.82    76583.06   1333.16 o
  -3   3   6     4551.44     3696.73    117.10 o
   0   3   6      673.02      372.92     61.76 o
   3   3   6    57173.29    54899.82   1119.05 o
  -5   4   6     9295.07     8509.07    223.89 o
  -2   4   6    22968.87    21780.48    368.96 o
   1   4   6     7430.40     7673.81    293.25 o
   4   4   6       12.67       35.62     57.48 o
  -7   5   6    17283.25    15291.14    516.91 o
  -4   5   6        3.93       10.48     57.32 o
  -1   5   6     3994.16     3656.86    122.97 o
   2   5   6     4543.18     4472.69    208.54 o
   5   5   6     9006.84     9010.12    302.12 o
  -9   6   6     9477.30    10293.35    313.84 o
  -6   6   6    11883.51    10831.92    366.75 o
  -3   6   6     3562.75     3313.91    119.30 o
   0   6   6     3345.55     3263.97    126.75 o
   3   6   6     7229.31     6710.15    243.28 o
   6   6   6    10249.95    10561.67    337.29 o
 -11   7   6    54884.79    51863.75   1552.68 o
  -8   7   6      575.40      819.03     88.40 o
  -5   7   6      182.12      150.24     64.71 o
  -2   7   6     6960.25     5990.02    322.06 o
   1   7   6    16189.89    13647.84    690.39 o
   4   7   6     2925.06     2768.61    122.35 o
   7   7   6     1059.63     1274.18    135.39 o
 -13   8   6     7681.73     7735.96    357.99 o
 -10   8   6    12828.70    12067.13    453.81 o
  -7   8   6    14737.92    13964.45    575.98 o
  -4   8   6      527.97      438.26     72.77 o
  -1   8   6       14.36       61.86     61.27 o
   2   8   6     3572.46     3429.83    130.71 o
   5   8   6    17068.99    15756.77    780.05 o
   8   8   6     2693.20     2644.70    183.50 o
 -15   9   6    18554.98    19408.16    595.08 o
 -12   9   6      992.59     1286.61    107.34 o
  -9   9   6    12884.22    11274.05    508.31 o
  -6   9   6    37741.08    34388.71   1355.18 o
  -3   9   6    14724.89    14295.02    728.72 o
   0   9   6    31599.50    28621.21   1378.62 o
   3   9   6     2316.85     2689.16    131.88 o
   6   9   6     2873.97     3039.91    171.30 o
   9   9   6       34.21        9.75    118.12 o
 -17  10   6     4690.28     4940.74    251.94 o
 -14  10   6     2594.26     2503.98    142.78 o
 -11  10   6     2584.16     2170.80    174.66 o
  -8  10   6     5789.07     5131.42    183.74 o
  -5  10   6     8781.42     8286.17    338.76 o
  -2  10   6     5098.37     4954.04    337.04 o
   1  10   6     1450.70     1373.73     99.37 o
   4  10   6     9786.67    10175.50    471.47 o
   7  10   6     7651.20     7781.87    279.21 o
  10  10   6      555.97      572.87    144.47 o
 -19  11   6     6958.00     6852.81    285.90 o
 -16  11   6      241.38      268.98    118.41 o
 -13  11   6     4785.48     5418.63    183.74 o
 -10  11   6      303.54      293.15     91.56 o
  -7  11   6     3747.83     4023.78    162.17 o
  -4  11   6    26847.29    23154.46    923.13 o
  -1  11   6    21373.96    18849.41   1076.33 o
   2  11   6      233.88      253.85    110.71 o
   5  11   6     4096.09     4513.01    225.33 o
   8  11   6     4840.77     5044.74    274.12 o
  11  11   6     2054.01     2109.08    198.23 o
 -21  12   6     8166.73     7567.59    303.64 o
 -18  12   6       77.96       70.83    120.03 o
 -15  12   6      674.49      809.63    105.46 o
 -12  12   6     2687.15     2390.64    145.98 o
  -9  12   6       31.99       26.31     79.94 o
  -6  12   6      229.07       61.57     77.71 o
  -3  12   6      563.13      624.00     91.85 o
   0  12   6      798.08      760.06    126.43 o
   3  12   6      106.13       91.18    110.70 o
   6  12   6      236.89       -6.10    120.80 o
   9  12   6     1270.47     1170.57    168.80 o
  12  12   6    10779.62    10273.76    366.94 o
 -23  13   6     1437.76     1428.05    186.02 o
 -20  13   6      706.19     1088.88    155.77 o
 -17  13   6     3565.43     3679.92    210.79 o
 -14  13   6      388.22      296.34    102.31 o
 -11  13   6       18.43      -12.73     86.14 o
  -8  13   6    37346.29    32921.89   1419.37 o
  -5  13   6    12897.23    11129.41    395.80 o
  -2  13   6    25711.87    23206.70   1713.80 o
   1  13   6     6443.85     6380.12    382.63 o
   4  13   6    13424.97    13007.77    807.58 o
   7  13   6     7131.67     7698.56    356.93 o
  10  13   6      641.38      547.37    189.43 o
  13  13   6     4515.24     5000.04    459.75 o
 -25  14   6     2368.62     2521.61    342.27 o
 -22  14   6    12955.55    12769.06    820.79 o
 -19  14   6     1616.12     1577.24    169.88 o
 -16  14   6      189.61      299.07    116.46 o
 -13  14   6     1087.88     1032.82    124.46 o
 -10  14   6     7618.46     7473.68    233.19 o
  -7  14   6     2708.41     2393.00    138.75 o
  -4  14   6    11075.47     9906.18    430.90 o
  -1  14   6     4532.74     4111.37    379.86 o
   2  14   6      918.04      965.34    149.16 o
   5  14   6      675.90      721.36    172.72 o
   8  14   6      737.41      605.76    157.90 o
  11  14   6     1038.13      722.87    289.08 o
 -24  15   6     1474.55     1673.29    252.96 o
 -21  15   6     1973.65     1725.98    239.12 o
 -18  15   6     7219.78     7322.26    459.24 o
 -15  15   6     1206.21     1314.29    155.58 o
 -12  15   6    12688.31    11382.10    618.28 o
  -9  15   6     3436.60     3469.12    163.94 o
  -6  15   6     8223.02     8010.51    474.97 o
  -3  15   6     5043.32     4930.75    391.95 o
   0  15   6     1658.66     1600.66    173.05 o
   3  15   6    13025.93    13837.04    921.76 o
   6  15   6      586.21      727.01    186.68 o
   9  15   6      952.63      692.69    172.49 o
 -23  16   6     1580.20     1721.28    275.44 o
 -20  16   6     3447.88     3436.18    315.57 o
 -17  16   6     3888.70     4108.93    206.42 o
 -14  16   6     6031.37     6070.64    617.20 o
 -11  16   6    17410.80    14614.54    849.50 o
  -8  16   6     8221.18     6907.79    250.78 o
  -5  16   6     2813.92     2444.54    293.16 o
  -2  16   6     2119.74     1864.32    178.56 o
   1  16   6     1891.35     2330.69    222.15 o
   4  16   6      368.10      277.84    148.89 o
   7  16   6     1452.25     1072.12    185.14 o
 -25  17   6      830.74      903.88    249.27 o
 -22  17   6       97.39      394.44    201.99 o
 -19  17   6       48.62       46.94    180.68 o
 -16  17   6     3036.99     3149.18    594.57 o
 -13  17   6     3731.20     3749.13    445.58 o
 -10  17   6       26.98        9.41     99.58 o
  -7  17   6      796.63      631.39    153.08 o
  -4  17   6      236.34      235.12    115.09 o
  -1  17   6    10289.47     9459.22    823.79 o
   2  17   6       98.51      234.71    145.82 o
   5  17   6     6467.04     7054.17    715.66 o
   8  17   6        1.38     -107.43    150.59 o
 -24  18   6     3789.29     3445.30    313.30 o
 -21  18   6     1097.91     1018.52    228.31 o
 -18  18   6      816.11     1036.11    246.27 o
 -15  18   6    18297.88    20051.29   3279.93 o
 -12  18   6     6436.84     5805.18    539.45 o
  -9  18   6     1073.97      956.27    145.31 o
  -6  18   6     1407.39     1194.35    146.98 o
  -3  18   6    16959.06    15172.82   1257.26 o
   0  18   6     5326.22     5454.24    312.91 o
   3  18   6     5844.06     6031.83    668.32 o
   6  18   6      111.53       96.05    159.81 o
 -23  19   6     2528.05     2653.85    378.47 o
 -20  19   6     2938.79     2332.91    373.55 o
 -17  19   6      251.58      448.06    203.45 o
 -14  19   6      343.99      134.34    148.40 o
 -11  19   6     1817.98     2023.07    322.58 o
  -8  19   6     1801.37     1516.95    238.38 o
  -5  19   6       53.77     -118.11    118.11 o
  -2  19   6     1238.91     1065.40    171.30 o
   1  19   6     9428.85     9385.06    859.41 o
   4  19   6      178.73       94.52    190.94 o
 -22  20   6      157.68      -13.24    209.85 o
 -19  20   6    13991.93    14721.52   2399.28 o
 -16  20   6     1788.76     1820.30    277.64 o
 -13  20   6     1167.16      865.71    165.44 o
 -10  20   6      732.39      518.12    207.72 o
  -7  20   6     3669.69     3424.91    447.91 o
  -4  20   6    12033.02    10730.27   1124.34 o
  -1  20   6     1124.37      844.68    192.40 o
   2  20   6     2975.08     2827.31    440.49 o
 -21  21   6     2465.71     2349.88    552.41 o
 -18  21   6     2668.95     2335.95    265.55 o
 -15  21   6       14.85      -29.45    149.53 o
 -12  21   6       21.79      -73.10    170.47 o
  -9  21   6      412.68      477.31    251.00 o
  -6  21   6     1061.66      953.43    164.28 o
  -3  21   6     2945.92     3072.55    586.19 o
   0  21   6      215.25      236.76    183.23 o
 -23  22   6     1454.88     1392.00    273.88 o
 -20  22   6     2203.77     2739.53    642.03 o
 -17  22   6     8047.48     9607.54   2214.65 o
 -14  22   6     4145.60     3841.13   1087.18 o
 -11  22   6      386.43      257.04    192.89 o
  -8  22   6     9618.79     9002.17   1327.27 o
  -5  22   6     3535.65     3493.79    454.99 o
  -2  22   6       15.01      -82.13    162.91 o
   1  22   6      423.31      318.65    193.87 o
 -22  23   6       79.85     -199.40    222.70 o
 -19  23   6      531.32      972.93    232.19 o
 -16  23   6     8305.22     8629.01   2878.77 o
 -13  23   6     2093.52     1859.38    550.93 o
 -10  23   6      140.90      132.95    185.17 o
  -7  23   6      157.39      119.45    184.45 o
  -4  23   6      434.31      118.51    191.70 o
  -1  23   6     3270.62     3121.68    380.43 o
 -18  24   6      151.75        3.00    217.13 o
 -15  24   6       54.44     -144.90    222.65 o
 -12  24   6    10842.75    11337.46   2130.61 o
  -9  24   6     3483.13     3488.17    745.10 o
  -6  24   6     3675.43     2933.69    686.23 o
 -17  25   6      662.09      498.75    230.58 o
 -14  25   6     3860.11     3626.54    721.63 o
 -11  25   6      669.94      537.98    288.25 o
  -8  25   6     1453.62     1580.66    534.99 o
 -13  26   6     2444.41     1875.74    560.40 o
  -1   1   7     2731.74     2717.51    125.31 o
  -3   2   7     3256.29     3431.79    123.77 o
   0   2   7    46895.57    44261.41    690.15 o
  -5   3   7     2186.93     2418.21    143.94 o
  -2   3   7     9664.45     9733.30    245.09 o
   1   3   7    37146.64    33823.65    506.48 o
  -7   4   7     1204.70     1420.43    104.14 o
  -4   4   7    17230.80    16658.45    388.83 o
  -1   4   7     5114.64     5683.56    174.47 o
   2   4   7    16418.61    16125.38    525.46 o
  -9   5   7    27173.19    25738.61    913.04 o
  -6   5   7    14478.89    13846.67    378.51 o
  -3   5   7    16208.66    15464.59    607.71 o
   0   5   7     4106.57     4385.51    154.85 o
   3   5   7    30694.45    29732.09   1072.64 o
 -11   6   7     2267.28     2764.35    147.28 o
  -8   6   7     3891.20     4292.19    185.55 o
  -5   6   7     3233.07     3125.53    203.29 o
  -2   6   7     3961.98     4232.81    184.29 o
   1   6   7     8590.74     8021.03    365.88 o
   4   6   7     1721.19     1571.70    126.34 o
 -13   7   7    13627.10    13856.38    639.66 o
 -10   7   7      881.99      812.56     98.08 o
  -7   7   7       40.16       45.00     87.65 o
  -4   7   7    14498.86    14380.35    422.47 o
  -1   7   7    14551.87    13633.79    485.50 o
   2   7   7     1172.47     1210.67    127.78 o
   5   7   7     5269.18     5455.93    200.47 o
 -15   8   7      635.77      787.62    150.61 o
 -12   8   7     7206.51     6677.33    207.99 o
  -9   8   7      606.92      492.21     88.81 o
  -6   8   7     7649.37     6847.40    191.69 o
  -3   8   7    11044.60    10690.11    373.29 o
   0   8   7     6216.20     5280.74    188.98 o
   3   8   7      142.03      139.68     78.71 o
   6   8   7      203.64       91.41    116.05 o
 -17   9   7     4013.86     4885.81    474.39 o
 -14   9   7     1349.36     1392.98    158.22 o
 -11   9   7    23359.59    22883.22    623.00 o
  -8   9   7     6404.97     6403.98    212.89 o
  -5   9   7    16729.06    15720.13    655.12 o
  -2   9   7     6583.44     5907.25    308.08 o
   1   9   7     2062.93     2367.82    176.93 o
   4   9   7      169.94       24.94    112.55 o
   7   9   7        9.58       55.89    120.43 o
 -19  10   7    11867.86    12723.60    593.42 o
 -16  10   7     1391.81     1554.25    164.66 o
 -13  10   7      688.11      649.87    111.61 o
 -10  10   7    30328.80    28093.63    967.91 o
  -7  10   7       64.38       62.71     76.70 o
  -4  10   7     7426.96     6336.17    498.14 o
  -1  10   7       80.61      116.12     88.53 o
   2  10   7     1899.93     1772.57    159.03 o
   5  10   7      785.47      654.08    139.01 o
   8  10   7     3850.39     4268.16    240.05 o
 -21  11   7     2090.62     1658.79    219.37 o
 -18  11   7     1031.99     1225.12    191.69 o
 -15  11   7     2662.16     2655.57    185.07 o
 -12  11   7     3413.00     3856.58    248.46 o
  -9  11   7     2232.72     2329.67    183.36 o
  -6  11   7    24780.16    22103.04    858.69 o
  -3  11   7    35128.98    33888.44   1456.70 o
   0  11   7     4985.43     5207.37    266.73 o
   3  11   7     2289.00     2115.31    185.49 o
   6  11   7     9432.79     9287.14    465.58 o
   9  11   7     1532.60     1650.81    209.90 o
 -23  12   7     7614.63     6654.83    365.09 o
 -20  12   7     4306.32     4346.50    481.73 o
 -17  12   7      320.68      216.45    125.70 o
 -14  12   7    26926.30    26042.36   1109.06 o
 -11  12   7     6020.20     5570.68    318.97 o
  -8  12   7    18459.13    17261.65    481.46 o
  -5  12   7        8.80       10.03     83.25 o
  -2  12   7       57.15       50.91     87.57 o
   1  12   7     2824.73     2802.76    186.56 o
   4  12   7      259.04      385.91    138.21 o
   7  12   7      451.90      518.72    151.09 o
  10  12   7      704.26      618.59    163.94 o
 -22  13   7        5.13      -12.84    162.60 o
 -19  13   7      202.68      -27.51    150.07 o
 -16  13   7      430.39      478.13    133.62 o
 -13  13   7     5961.15     5833.28    219.28 o
 -10  13   7    12838.83    11734.58    299.91 o
  -7  13   7     8267.65     7386.67    225.58 o
  -4  13   7    11986.24    12328.56    390.91 o
  -1  13   7      648.77      691.42    148.72 o
   2  13   7    15993.52    16117.35   1057.21 o
   5  13   7    11238.30    11266.45    857.84 o
   8  13   7     7906.97     8402.87    358.88 o
  11  13   7      739.05      540.46    166.85 o
 -24  14   7     8934.12     9417.59    744.20 o
 -21  14   7     1536.34     1244.58    205.55 o
 -18  14   7       21.53       82.60    124.30 o
 -15  14   7      790.93      771.20    115.70 o
 -12  14   7    24648.70    23368.56    971.36 o
  -9  14   7       60.86      -58.06    108.06 o
  -6  14   7      209.63        7.94     85.93 o
  -3  14   7      243.98      194.10    126.17 o
   0  14   7     1454.35     1420.23    180.86 o
   3  14   7      242.23      288.24    136.96 o
   6  14   7      393.95      606.11    157.39 o
   9  14   7      454.22      514.86    164.56 o
 -23  15   7     3653.93     3907.36    722.21 o
 -20  15   7       85.32      143.09    134.95 o
 -17  15   7     1279.69      976.65    144.99 o
 -14  15   7     2912.42     2438.37    162.70 o
 -11  15   7       60.05      -51.95     94.97 o
  -8  15   7     5391.54     4986.93    194.73 o
  -5  15   7     4503.80     4862.20    260.80 o
  -2  15   7     3238.33     3428.78    497.22 o
   1  15   7    13358.62    13559.67   1059.97 o
   4  15   7     2492.95     2474.04    220.58 o
   7  15   7     1170.72     1133.47    185.11 o
 -22  16   7     3470.54     4057.52    459.95 o
 -19  16   7      840.91      655.10    191.47 o
 -16  16   7     6333.33     6341.13    526.19 o
 -13  16   7    12494.56    11706.87    732.09 o
 -10  16   7     6346.21     6129.93    386.95 o
  -7  16   7     2057.96     2193.06    200.57 o
  -4  16   7       97.75       76.99    134.07 o
  -1  16   7     6643.95     6707.93    698.34 o
   2  16   7        0.60       86.15    135.17 o
   5  16   7      642.44      573.31    163.24 o
   8  16   7      117.81      370.16    168.64 o
 -24  17   7      748.60      695.31    407.15 o
 -21  17   7     5537.52     5277.90    540.91 o
 -18  17   7      405.26      300.32    167.81 o
 -15  17   7        2.57       23.63    122.93 o
 -12  17   7      472.09      369.63    114.82 o
  -9  17   7       74.80       92.50     98.15 o
  -6  17   7     2244.04     2188.07    199.64 o
  -3  17   7     1289.24     1111.56    355.16 o
   0  17   7     2035.16     2351.60    420.26 o
   3  17   7     4723.49     4890.07    546.53 o
   6  17   7      818.95     1099.21    195.08 o
 -23  18   7        4.93      127.47    206.69 o
 -20  18   7      278.87       89.87    188.15 o
 -17  18   7     2520.86     2889.63    261.03 o
 -14  18   7     8775.39     8528.72   1460.90 o
 -11  18   7      185.01      275.82    119.80 o
  -8  18   7     4943.27     4416.15    254.88 o
  -5  18   7    12780.82    12770.64    842.47 o
  -2  18   7       29.96       -4.37    137.50 o
   1  18   7      668.27      913.82    199.84 o
   4  18   7     2086.76     2542.10    317.36 o
 -22  19   7      593.28      586.07    221.47 o
 -19  19   7     1370.18     1257.79    205.93 o
 -16  19   7      306.99      284.73    170.96 o
 -13  19   7     1164.74      861.44    215.19 o
 -10  19   7      847.07      729.75    152.18 o
  -7  19   7       37.96       46.62    167.94 o
  -4  19   7      323.48      201.37    163.52 o
  -1  19   7      936.76      824.26    195.29 o
   2  19   7      221.37      247.09    184.83 o
 -21  20   7     2486.51     2801.49    303.73 o
 -18  20   7      844.96      983.45    221.55 o
 -15  20   7      625.03      626.66    175.05 o
 -12  20   7      878.86     1027.01    310.84 o
  -9  20   7     4081.08     4028.73    578.09 o
  -6  20   7     6656.97     7347.59    556.47 o
  -3  20   7     4531.98     4048.47    593.30 o
   0  20   7     3232.55     2863.49    301.67 o
 -20  21   7      427.54      337.84    191.96 o
 -17  21   7      435.97       79.33    230.42 o
 -14  21   7     8486.32    10667.80   3871.03 o
 -11  21   7      238.66       23.28    188.51 o
  -8  21   7        8.35      130.08    242.72 o
  -5  21   7        6.95       -0.80    156.86 o
  -2  21   7       18.13      -53.89    166.35 o
 -19  22   7     6774.09     5632.93    354.64 o
 -16  22   7      455.74      511.11    225.60 o
 -13  22   7       21.14      -11.85    202.69 o
 -10  22   7     3517.19     3631.55    805.85 o
  -7  22   7     3781.86     5057.85   1987.38 o
  -4  22   7      688.14      767.72    281.81 o
 -18  23   7     4674.06     4286.43    688.59 o
 -15  23   7     1446.23     1382.55    297.85 o
 -12  23   7     4303.69     4401.97   1293.26 o
  -9  23   7       38.16       75.59    273.25 o
  -6  23   7      198.89      204.30    270.14 o
 -17  24   7     1815.57     1215.24    441.30 o
 -14  24   7     4973.12     4752.99    871.05 o
 -11  24   7     2283.37     2407.15    711.87 o
  -8  24   7     5100.61     5854.05   1094.18 o
   0   1   8      632.80      728.14    105.12 o
  -2   2   8    15780.29    15878.83    322.30 o
   1   2   8     3203.02     3537.99    152.62 o
  -4   3   8    12432.82    12205.05    276.13 o
  -1   3   8    16939.87    16572.00    332.51 o
   2   3   8     1637.39     1493.48    129.81 o
  -6   4   8        0.69        1.54     85.38 o
  -3   4   8    14209.99    13929.14    334.74 o
   0   4   8    14939.97    15322.08    510.85 o
   3   4   8      174.32      226.82     91.59 o
  -8   5   8     7284.37     7760.45    218.73 o
  -5   5   8    30554.46    31489.72    857.13 o
  -2   5   8     3779.86     3848.10    178.29 o
   1   5   8    13039.35    13399.92    420.88 o
   4   5   8      570.82      585.37     94.49 o
 -10   6   8     2136.19     2250.87    261.19 o
  -7   6   8    30325.92    29491.03   1098.66 o
  -4   6   8     1435.79     1385.29    230.93 o
  -1   6   8     3960.80     3623.19    238.79 o
   2   6   8     4930.01     4831.23    218.91 o
   5   6   8     4375.46     4742.53    280.92 o
 -12   7   8      215.44      269.57     94.09 o
  -9   7   8     3391.72     3958.99    164.54 o
  -6   7   8     1952.10     2014.07    140.81 o
  -3   7   8    28544.48    27224.96    943.62 o
   0   7   8      620.08      601.60    132.62 o
   3   7   8     4324.07     4812.70    193.72 o
   6   7   8     8437.24     8826.08    411.54 o
 -14   8   8        1.36      -53.24    116.63 o
 -11   8   8       28.77      179.03     86.66 o
  -8   8   8    19220.78    19857.65    873.29 o
  -5   8   8    20861.76    21094.92    585.50 o
  -2   8   8     1329.22     1206.96    132.32 o
   1   8   8      360.17      319.53     92.75 o
   4   8   8     2607.93     2759.44    245.15 o
   7   8   8     1887.69     2311.59    192.06 o
 -16   9   8     2323.76     2450.66    194.61 o
 -13   9   8     1789.98     1917.97    135.75 o
 -10   9   8     1081.57     1321.40    124.68 o
  -7   9   8     2888.02     2742.49    192.61 o
  -4   9   8     2838.83     2793.68    173.62 o
  -1   9   8     3176.77     3188.80    181.61 o
   2   9   8      187.10      130.46     85.31 o
   5   9   8      581.64      605.65    139.96 o
   8   9   8     6524.16     7314.12    396.96 o
 -18  10   8     2534.83     2419.73    203.14 o
 -15  10   8     1543.14     1746.42    199.00 o
 -12  10   8    11620.61    12119.41    429.75 o
  -9  10   8    16455.64    16641.06    820.91 o
  -6  10   8     5520.81     4670.76    216.54 o
  -3  10   8    10840.83    10232.73    573.04 o
   0  10   8     7473.63     6935.84    256.67 o
   3  10   8        0.18      -18.49    112.11 o
   6  10   8     7455.77     8213.58    526.07 o
   9  10   8     1089.13      958.35    170.85 o
 -20  11   8     2284.73     2500.79    213.74 o
 -17  11   8     1108.01     1036.53    161.23 o
 -14  11   8     7914.53     7075.40    352.45 o
 -11  11   8     5622.10     5055.73    235.49 o
  -8  11   8       18.26       69.05    101.63 o
  -5  11   8     8464.14     8223.80    546.53 o
  -2  11   8      923.73      798.56    122.57 o
   1  11   8     2764.88     3345.89    205.12 o
   4  11   8    10497.40    11374.35    769.20 o
   7  11   8     3061.86     3720.61    236.79 o
  10  11   8    12818.85    13418.25   1105.97 o
 -22  12   8     1627.77     1422.84    192.02 o
 -19  12   8     5542.26     5195.64    268.25 o
 -16  12   8     2978.86     2990.69    273.13 o
 -13  12   8       37.24        9.35     87.20 o
 -10  12   8    28655.15    28389.49    773.00 o
  -7  12   8      986.83     1138.00    286.44 o
  -4  12   8      395.36      471.39    111.45 o
  -1  12   8     1056.53     1191.58    174.55 o
   2  12   8     3557.29     3675.27    219.94 o
   5  12   8      441.54      492.82    151.87 o
   8  12   8      431.14      461.52    152.30 o
 -21  13   8     3157.00     3262.43    234.12 o
 -18  13   8     3197.53     2990.60    215.64 o
 -15  13   8      799.86      743.20    139.73 o
 -12  13   8      302.92      431.06     98.83 o
  -9  13   8     4697.30     4191.51    311.38 o
  -6  13   8     2214.68     2318.74    165.08 o
  -3  13   8     4402.17     4278.62    372.24 o
   0  13   8     1772.93     1303.98    185.71 o
   3  13   8     1419.33     1548.86    222.50 o
   6  13   8     5845.89     6450.52    302.54 o
   9  13   8       21.94      247.04    163.08 o
 -20  14   8      685.17      512.18    157.42 o
 -17  14   8       64.25      -13.93    128.50 o
 -14  14   8    17114.25    17449.04    446.10 o
 -11  14   8     5724.76     5460.25    307.13 o
  -8  14   8     7026.31     6753.00    258.37 o
  -5  14   8     3615.98     3630.66    240.12 o
  -2  14   8       55.98        4.28    131.89 o
   1  14   8      775.52      660.42    164.03 o
   4  14   8     1623.18     1972.72    199.47 o
   7  14   8       19.41      -78.54    147.15 o
 -22  15   8     1536.78     1846.28    311.12 o
 -19  15   8     2416.07     2575.45    239.37 o
 -16  15   8     3900.23     3739.66    271.13 o
 -13  15   8     2203.56     2186.97    203.93 o
 -10  15   8       58.21        4.56    108.59 o
  -7  15   8     3953.30     3686.53    285.02 o
  -4  15   8     7950.75     7593.69    550.34 o
  -1  15   8        6.12      -68.18    141.27 o
   2  15   8      222.05      341.41    150.95 o
   5  15   8      384.10      423.81    166.10 o
 -21  16   8       23.98       -1.64    230.98 o
 -18  16   8      506.92      400.79    168.75 o
 -15  16   8      371.01      351.25    119.54 o
 -12  16   8    14504.60    15133.58    566.84 o
  -9  16   8     1718.41     1720.71    158.10 o
  -6  16   8     1481.89     1004.64    175.75 o
  -3  16   8    21907.79    21366.58   2231.79 o
   0  16   8      954.49      887.90    185.19 o
   3  16   8      145.29       -5.17    140.60 o
   6  16   8       20.81      102.83    156.32 o
 -20  17   8     2035.03     2063.11    301.54 o
 -17  17   8     1087.29      973.43    169.75 o
 -14  17   8      435.43      494.04    122.07 o
 -11  17   8     7454.79     7103.04    404.50 o
  -8  17   8        2.74      -96.93    126.53 o
  -5  17   8      609.56      431.24    164.08 o
  -2  17   8    10208.40     9560.04    746.76 o
   1  17   8      877.68      746.44    185.90 o
   4  17   8       19.59      189.28    157.60 o
 -19  18   8       13.94       83.36    225.85 o
 -16  18   8     4204.06     3429.31    266.96 o
 -13  18   8       24.80       34.79    113.81 o
 -10  18   8      216.61       20.27    137.87 o
  -7  18   8     5748.25     5641.72    343.03 o
  -4  18   8     2216.13     2107.45    224.25 o
  -1  18   8     5503.18     5395.30    571.06 o
   2  18   8      673.60      483.05    188.43 o
 -18  19   8     1552.39     1322.15    229.75 o
 -15  19   8     2636.06     3425.61   1015.47 o
 -12  19   8     4178.88     4872.25   1867.11 o
  -9  19   8      977.03      987.35    199.55 o
  -6  19   8     1798.24     1652.24    207.82 o
  -3  19   8      203.91      -26.54    152.17 o
   0  19   8      242.07       60.55    175.15 o
 -17  20   8     1615.64     1346.71    226.94 o
 -14  20   8      412.20      596.92    230.08 o
 -11  20   8      513.59      439.73    346.79 o
  -8  20   8      575.20      437.68    347.40 o
  -5  20   8     8023.72     8947.82   2089.63 o
  -2  20   8        5.85      208.10    183.23 o
 -16  21   8     4779.88     5635.44   2098.46 o
 -13  21   8     4205.11     5939.65   3886.55 o
 -10  21   8     1717.22     2378.49   1471.85 o
  -7  21   8      256.39      394.39    194.32 o
  -4  21   8     1697.06     1589.17    449.56 o
 -15  22   8      331.08       11.72    242.00 o
 -12  22   8     1290.65     2028.01   1322.08 o
  -9  22   8     2289.13     3058.46   1046.07 o
  -6  22   8      982.25     1227.80    297.69 o
   0   0   9     2963.63     3586.98    551.49 o
   1   1   9     3968.94     4373.44    204.45 o
  -1   2   9     5376.70     5598.93    196.90 o
   2   2   9       66.10      -31.35     93.38 o
  -3   3   9      371.91      245.18     98.33 o
   0   3   9       12.56       41.42     97.59 o
   3   3   9     4945.67     5217.28    236.42 o
  -5   4   9    20060.50    20485.20    791.81 o
  -2   4   9      132.54       56.55     91.62 o
   1   4   9     2033.17     2051.67    152.22 o
   4   4   9      109.20       78.85     95.35 o
  -7   5   9     2443.91     2289.81    189.87 o
  -4   5   9     1006.15     1182.23    130.09 o
  -1   5   9     7531.85     7790.31    323.56 o
   2   5   9     9744.13     9188.14    369.19 o
   5   5   9     3708.89     3747.53    208.19 o
  -9   6   9     7742.34     7760.83    578.17 o
  -6   6   9     5842.24     6267.21    334.16 o
  -3   6   9     6374.08     7033.54    264.59 o
   0   6   9      507.70      437.62    117.65 o
   3   6   9      519.96      509.75    123.77 o
   6   6   9      464.28      371.59    149.05 o
 -11   7   9       31.90       39.95     94.87 o
  -8   7   9     1687.07     2003.50    152.55 o
  -5   7   9     7906.16     6760.46    264.37 o
  -2   7   9     2809.11     3001.92    187.29 o
   1   7   9     4759.54     5090.51    234.50 o
   4   7   9       45.01       42.96    103.45 o
   7   7   9      739.10      733.12    175.73 o
 -13   8   9      652.59      669.98    221.68 o
 -10   8   9     1352.03     1264.85    162.15 o
  -7   8   9    11671.46    12198.64    591.46 o
  -4   8   9      167.87       96.56    110.22 o
  -1   8   9       52.21      121.98    101.97 o
   2   8   9     2072.76     2473.08    251.87 o
   5   8   9      407.56      216.10    151.86 o
   8   8   9     1413.50     1593.31    184.86 o
 -15   9   9      719.55      757.35    154.66 o
 -12   9   9     3412.81     3285.47    299.20 o
  -9   9   9      178.89      196.43     98.40 o
  -6   9   9      593.54      740.50    132.01 o
  -3   9   9     2989.33     3320.57    259.34 o
   0   9   9       32.91       17.18     97.76 o
   3   9   9     4850.28     4853.78    462.99 o
   6   9   9     7351.88     7785.41    421.23 o
   9   9   9     5028.81     5176.51    302.36 o
 -17  10   9     3740.25     4115.29    249.93 o
 -14  10   9      452.34      571.32    171.08 o
 -11  10   9     1779.00     2004.01    217.21 o
  -8  10   9     1962.85     1956.45    238.01 o
  -5  10   9    14558.07    14971.23    673.33 o
  -2  10   9     2101.93     2510.46    180.78 o
   1  10   9      159.22       70.86    152.18 o
   4  10   9    12143.15    12831.41   1058.33 o
   7  10   9      125.02      109.60    142.96 o
  10  10   9        6.33      -15.11    150.86 o
 -19  11   9      380.74      382.13    159.17 o
 -16  11   9    15835.68    15183.97    802.35 o
 -13  11   9      604.47      692.08    127.94 o
 -10  11   9     1274.10     1256.94    153.97 o
  -7  11   9      382.75      324.71    120.23 o
  -4  11   9     1792.58     2113.21    233.05 o
  -1  11   9     4425.71     4990.56    323.57 o
   2  11   9     1570.21     2033.67    192.93 o
   5  11   9      308.03      375.04    150.15 o
   8  11   9     8140.90     8990.95    427.87 o
 -18  12   9     1443.06     1569.02    189.50 o
 -15  12   9        6.27      125.71    137.64 o
 -12  12   9     6153.84     6394.98    262.49 o
  -9  12   9     6398.80     5883.54    348.65 o
  -6  12   9       30.29      -72.72    104.24 o
  -3  12   9      553.68      483.05    125.39 o
   0  12   9    14305.57    15207.40   1152.46 o
   3  12   9      417.97      446.45    152.18 o
   6  12   9     1257.36     1503.39    256.87 o
 -20  13   9     3521.49     3658.71    249.94 o
 -17  13   9     1195.17     1145.99    171.04 o
 -14  13   9     5591.32     5390.77    487.01 o
 -11  13   9     1051.23      874.40    145.32 o
  -8  13   9      815.52      629.42    194.67 o
  -5  13   9     1100.59      941.36    175.18 o
  -2  13   9      939.59      983.03    186.53 o
   1  13   9     4222.59     3997.41    356.21 o
   4  13   9     3961.47     3934.96    250.30 o
   7  13   9       32.47       28.84    153.61 o
 -19  14   9      150.81      277.95    150.00 o
 -16  14   9     2538.75     2749.53    299.88 o
 -13  14   9      346.43      334.80    130.60 o
 -10  14   9    14352.70    13734.42    444.60 o
  -7  14   9      143.75       93.94    109.46 o
  -4  14   9      988.96      894.08    200.93 o
  -1  14   9     3708.20     3846.83    272.42 o
   2  14   9    14769.33    14062.26    673.84 o
   5  14   9      301.24      296.53    160.21 o
 -18  15   9     4007.87     4082.48    246.81 o
 -15  15   9       50.67      122.80    162.60 o
 -12  15   9        4.00      -20.39    111.38 o
  -9  15   9     7834.09     7549.12    749.49 o
  -6  15   9      122.33      -65.32    136.96 o
  -3  15   9        7.91      -67.23    146.18 o
   0  15   9      197.21       82.51    163.65 o
   3  15   9     1282.06     1152.47    183.09 o
 -17  16   9      285.67      124.81    181.55 o
 -14  16   9     3449.46     3231.49    275.51 o
 -11  16   9      137.79      152.04    121.70 o
  -8  16   9     1070.49      892.70    177.16 o
  -5  16   9     7558.32     7144.26    475.38 o
  -2  16   9     5641.75     6061.91    681.84 o
   1  16   9      818.67      493.80    196.38 o
 -16  17   9     4946.85     4514.19    300.60 o
 -13  17   9     2527.25     2630.89    248.81 o
 -10  17   9     1340.06     1267.12    195.12 o
  -7  17   9     5556.54     4741.60    455.05 o
  -4  17   9     1186.90      761.59    188.99 o
  -1  17   9      297.91      178.00    172.79 o
 -15  18   9        3.87      -26.53    130.06 o
 -12  18   9     3918.30     4084.61    327.27 o
  -9  18   9     1305.08     1479.31    324.65 o
  -6  18   9      100.47       68.89    159.39 o
  -3  18   9     6195.44     6609.32    492.46 o
 -14  19   9      121.25      161.88    169.59 o
 -11  19   9    13885.25    13796.63   1847.70 o
  -8  19   9       39.07       88.37    158.05 o
  -5  19   9      597.45      424.56    182.90 o
 -13  20   9     1563.41     4092.94   4797.86 o
 -10  20   9      705.83      403.73    174.91 o
  -7  20   9     2200.95     2438.38    250.11 o
  -1   1  10      688.22      755.75    121.43 o
  -3   2  10     1921.37     2154.28    184.74 o
   0   2  10     8033.98     8133.24    284.22 o
  -5   3  10     1468.78     1307.04    143.89 o
  -2   3  10       13.04       10.00    115.33 o
   1   3  10     6560.62     6816.75    249.43 o
  -7   4  10     5973.90     5859.32    366.14 o
  -4   4  10     3138.32     3285.33    186.92 o
  -1   4  10     9675.67    10392.74    304.84 o
   2   4  10       62.53      135.94    107.98 o
  -9   5  10     1668.97     1952.25    161.30 o
  -6   5  10      646.55      482.25    144.36 o
  -3   5  10      273.05      282.82    129.11 o
   0   5  10       25.78      133.64    119.85 o
   3   5  10     3292.17     4066.25    226.79 o
 -11   6  10      806.12      935.87    149.91 o
  -8   6  10      234.58       97.39    113.13 o
  -5   6  10     5212.05     5845.84    326.39 o
  -2   6  10       23.28      -52.10    112.00 o
   1   6  10      137.28       75.39    118.83 o
   4   6  10     6192.68     6866.38    298.39 o
 -13   7  10     5505.57     6541.93    403.89 o
 -10   7  10       33.08      -45.33    107.42 o
  -7   7  10      311.84      282.88    197.21 o
  -4   7  10       39.77      -15.49    113.90 o
  -1   7  10     2218.87     2445.66    188.85 o
   2   7  10      307.55      393.35    128.42 o
   5   7  10       20.39      -82.74    150.31 o
 -15   8  10      193.40       42.39    161.87 o
 -12   8  10      112.36      238.86    163.04 o
  -9   8  10     3053.35     3848.89    262.67 o
  -6   8  10     2588.86     2716.27    198.03 o
  -3   8  10     4894.08     5435.66    286.07 o
   0   8  10       22.48      -29.82    112.75 o
   3   8  10     2631.86     3038.65    381.74 o
   6   8  10     4819.24     5298.96    368.18 o
 -17   9  10     4207.03     4469.39    680.04 o
 -14   9  10     6681.89     6700.10    836.02 o
 -11   9  10     4039.57     4393.91    360.58 o
  -8   9  10     1114.51     1070.55    155.64 o
  -5   9  10       22.59      103.27    118.79 o
  -2   9  10     5247.10     5715.12    306.23 o
   1   9  10      495.33      245.73    159.85 o
   4   9  10      522.41      450.67    220.45 o
   7   9  10      642.66      532.78    192.79 o
 -16  10  10      743.42     1029.22    205.28 o
 -13  10  10     1418.03     1528.32    187.40 o
 -10  10  10     2689.25     2573.60    328.48 o
  -7  10  10     4247.84     4364.23    481.86 o
  -4  10  10     1091.91     1483.28    164.47 o
  -1  10  10        1.32       48.86    120.85 o
   2  10  10    12809.42    13482.12   1032.24 o
   5  10  10     3270.84     3718.10    293.18 o
 -15  11  10     3392.04     3931.66    512.72 o
 -12  11  10      735.37      692.76    148.76 o
  -9  11  10      659.90      493.70    176.90 o
  -6  11  10     5817.67     5838.52    479.92 o
  -3  11  10       85.55      -36.02    120.81 o
   0  11  10     3568.15     3868.88    287.84 o
   3  11  10      150.86      202.94    172.23 o
   6  11  10      546.58      651.47    199.01 o
 -17  12  10       36.51       58.49    171.18 o
 -14  12  10      708.26      608.18    189.03 o
 -11  12  10     2027.54     2157.50    235.96 o
  -8  12  10     2600.09     2727.72    291.22 o
  -5  12  10     4355.83     4146.34    231.04 o
  -2  12  10     6383.30     6852.82    354.20 o
   1  12  10      791.82      825.71    252.17 o
   4  12  10     8881.52     8422.50    480.78 o
 -16  13  10     4437.94     5023.96    588.24 o
 -13  13  10      243.32      322.67    137.59 o
 -10  13  10       10.45      -51.71    116.23 o
  -7  13  10      575.25      431.46    139.48 o
  -4  13  10     6759.36     6701.26    893.71 o
  -1  13  10      559.04      615.10    223.39 o
   2  13  10     1861.13     2164.56    364.35 o
 -15  14  10       34.21     -142.56    160.38 o
 -12  14  10     1390.06     1204.36    210.57 o
  -9  14  10      532.04      441.62    138.08 o
  -6  14  10      547.56      365.03    172.54 o
  -3  14  10      305.82       83.53    167.58 o
   0  14  10    12189.53    12431.88    908.10 o
 -14  15  10      972.25      780.09    192.00 o
 -11  15  10     2211.09     2567.42    244.60 o
  -8  15  10     2622.23     2047.22    226.71 o
  -5  15  10     3019.76     2737.40    304.70 o
  -2  15  10      959.73      996.18    237.96 o
   1  15  10     2564.20     2425.81    313.39 o
 -13  16  10      175.89      129.04    136.99 o
 -10  16  10      632.64      552.24    166.37 o
  -7  16  10      200.86        0.95    158.70 o
  -4  16  10      377.70      270.48    175.99 o
  -1  16  10      161.46       34.23    176.58 o
 -12  17  10      341.03      287.57    142.44 o
  -9  17  10     4499.94     4498.51    387.48 o
  -6  17  10      717.55      580.05    191.93 o
   0   1  11     2476.63     3056.15    246.82 o
  -2   2  11    12822.42    14402.54    423.59 o
   1   2  11     1040.41     1000.02    149.96 o
  -4   3  11       88.55       19.84    128.82 o
  -1   3  11       27.43       -0.08    128.56 o
   2   3  11      178.71      268.15    126.09 o
  -6   4  11      586.03      525.72    143.59 o
  -3   4  11     8238.63     8374.83    319.52 o
   0   4  11     2214.48     2568.54    207.07 o
   3   4  11     2651.95     2494.30    247.32 o
  -8   5  11       17.53       62.26    117.71 o
  -5   5  11      150.04      220.16    127.73 o
  -2   5  11       11.71      -37.00    126.77 o
   1   5  11        6.96       77.00    127.96 o
   4   5  11      541.42      691.54    154.22 o
 -10   6  11     1673.98     1972.36    338.94 o
  -7   6  11     4483.00     4758.34    393.73 o
  -4   6  11     2914.21     2989.55    217.52 o
  -1   6  11     1595.43     1486.43    177.26 o
   2   6  11     1452.35     1645.05    182.77 o
   5   6  11     5061.97     6280.40    589.25 o
 -12   7  11     1764.70     1771.09    239.56 o
  -9   7  11     4646.26     4798.83    598.35 o
  -6   7  11       84.14       92.03    129.69 o
  -3   7  11     1256.53     1565.76    182.03 o
   0   7  11     3362.69     3492.52    268.45 o
   3   7  11      329.14      235.13    177.36 o
   6   7  11      271.03      346.14    191.23 o
 -14   8  11       79.21      233.06    184.17 o
 -11   8  11     2079.69     2198.65    199.19 o
  -8   8  11      138.58      169.93    133.35 o
  -5   8  11     2201.62     2217.43    199.55 o
  -2   8  11      219.35      111.69    134.02 o
   1   8  11     1511.69     1635.32    186.36 o
   4   8  11     2280.19     2044.06    249.02 o
 -13   9  11     8190.21     9196.15    421.50 o
 -10   9  11        5.20       23.17    123.78 o
  -7   9  11      206.98       76.93    166.52 o
  -4   9  11     9062.23    10173.88    368.73 o
  -1   9  11     2668.22     3044.91    219.62 o
   2   9  11     1571.86     1781.62    236.85 o
   5   9  11       30.17      -57.19    175.50 o
 -12  10  11      152.65      397.91    185.36 o
  -9  10  11     2138.60     2502.28    207.85 o
  -6  10  11      110.33      -20.63    132.99 o
  -3  10  11     2093.70     2705.48    325.94 o
   0  10  11     3859.26     4793.45    383.19 o
   3  10  11     2387.84     2189.75    276.23 o
 -11  11  11      555.80      598.60    154.54 o
  -8  11  11      932.97     1039.31    177.11 o
  -5  11  11        5.25      120.47    136.15 o
  -2  11  11     8606.83     9840.01    581.92 o
   1  11  11       14.34       46.85    178.29 o
 -10  12  11      378.32      584.90    154.69 o
  -7  12  11      262.36      312.93    141.63 o
  -4  12  11     3532.19     4230.36    309.00 o
  -1  12  11        5.60     -139.60    169.81 o
  -9  13  11     1366.07     1215.44    174.05 o
  -6  13  11     8020.48     9378.36    700.16 o
  -3  13  11      652.09     1086.10    216.63 o
  -8  14  11       16.98       83.15    143.05 o
  -5  14  11        3.89     -169.00    221.85 o
   0   0  12    12114.04    16870.62    962.78 o
   1   1  12     1614.24     1746.31    223.31 o
  -1   2  12     1591.09     2316.02    247.05 o
   2   2  12     5507.04     6073.23    531.87 o
  -3   3  12      588.29      818.35    169.93 o
   0   3  12        0.70       71.11    157.39 o
   3   3  12     1856.27     1980.52    205.68 o
  -5   4  12      186.74      167.82    142.50 o
  -2   4  12     5188.19     6050.60    300.65 o
   1   4  12       77.46      -17.96    142.17 o
   4   4  12        3.53      248.23    164.74 o
  -7   5  12     1158.36     1344.07    184.06 o
  -4   5  12        8.57       80.64    135.12 o
  -1   5  12     7634.68     9125.59    353.44 o
   2   5  12      248.21      116.65    144.63 o
  -6   6  12        6.48      109.32    139.32 o
  -3   6  12       39.90     -136.92    136.92 o
   0   6  12      122.59      250.66    150.95 o
  -8   7  12        8.08      156.77    146.19 o
  -5   7  12      850.81      951.93    181.43 o
  -2   7  12     3536.84     4000.89    258.09 o
   1   7  12     5448.77     6458.92    349.20 o
  -7   8  12      372.57      521.36    161.72 o
  -4   8  12       14.10      -13.61    157.71 o
  -1   8  12      165.40      309.12    159.20 o
 
